# Supplementary material for: Investigating human paleodiet at Mesolithic Yuzhniy Oleniy Ostrov, Karelia using a multi-proxy stable isotope approach
Source: PLoS One. 2026 Jan 7;21(1):e0338887. doi: 10.1371/journal.pone.0338887 (PMC12779038; doi:10.1371/journal.pone.0338887)
Supplement: S1 Data — (XLSX) [file pone.0338887.s002.xlsx]

## Sheet: S1 Human BIA Data
Human Data from YOO
All Individuals used in the three proxy models (1.1, 1.2) (the only ones with available δ13Capa values)
Burial	Collection Nr	Element	δ15Ncol	δ13Ccol	δ13Capa
28	5773_128	teeth	15.1	-20.9577	-15.7178
46	5773_147	teeth	16.1	-20.8764	-16.2929
47	5773_148	teeth	17.2	-20.5634	-15.7323
55	5773_6	teeth	17	-20.1492	-15.2087
59	5773_5	teeth	17.1	-20.6093	-15.1614
70	5773_027	teeth	16.4	-20.1296	-14.9268
118	5773_070	teeth	15.3	-20.2176	-15.6555
128	5773_94	teeth	16.1	-20.3477	-15.4999
130	5773_73	teeth	16.2	-19.764	-15.7065
n1	NA	teeth	16.2	-19.9018	-15.348
		YOO Average	16.2	-20	-15.525
		SD	0.669403	0.375499	0.36632
All currently available human δ15Ncol and δ13Ccol values included in the evaluation
Burial	Collection Nr	Other Code	Site Section	Tissue	Element	C:N ratio	δ13Ccol	δ15Ncol	Source	Comment
1	5773_144	OxA-39119	South	bone collagen	bone	3.3	-19.2	17.6	Schulting et al. 2022
4	5773_130	OxA-35126	South	bone collagen	humerus, R	3.2	-19.7	16.4	Schulting et al. 2022
19	5773_134		South	dentine collagen	M1, maxillare	3.3	-20.2	16.6	This study
28	5773_128		South	dentine collagen	M1, maxillare	3.3	-20.93	14.51	This study
41	5773_141	OxA-35620	South	bone collagen	cranium	3.2	-20.4	16.3	Schulting et al. 2022
46	5773_147		South	dentine collagen	M1, mandibulare	3.4	-21.2	16.4	This study
47	5773_148		North	dentine collagen	M1, maxillare	3.3	-20.55	16.8	This study
49	5773_1	OxA-36015	North	bone collagen	femur, R	3.4	-19.6	17.2	Schulting et al. 2022
53		O, 53	North	collagen	unknown	3.2	-20.2	14.8	Wood et al. 2013	mean of two measurements (53a,b)
55	5773_6	OxA-35116	North	bone collagen	humerus, L	3.2	-20.1	16.5	Schulting et al. 2022
56	5773_007	OxA-X-2719-9	North	bone collagen	femur, r	3.2	-20.1325	17.0687	Schulting et al. 2022
57	5773_008	O, 57	North	collagen	unknown	3.1	-20.2	12.5	Wood et al. 2013	δ15Ncol outlier
58	5773_12	OxA-35490	North	bone collagen	humerus, R	3.2	-19.8	16.6	Schulting et al. 2022
59	5773_5	OxA-X-2719-7	North	bone collagen	tibia, R	3.2	-21.5	15.9	Schulting et al. 2022	δ13Ccol outlier
60	5773_016		North	dentine collagen	M1, mandibulare	3.2	-20.57	16.6	This study
63	5773_015	OxA-35492	North	bone collagen	femur, R	3.20744	-19.8	16.3	Schulting et al. 2022
65	5773_017		North	dentine collagen	M3	3.2	-20.15	15.7	This study
67	5773_42	OxA-35118	North	bone collagen	tibia, R	3.2	-19.9	16.3	Schulting et al. 2022
68	5773_57	OxA-35121	North	bone collagen	humerus, L	3.3	-20.3	15.9	Schulting et al. 2022
70	5773_027	OxA-35117	North	bone collagen	femur, L	3.2	-19.8	15.7	This study
71	5773_26	OxA-35493	North	bone collagen	femur, R	3.24681	-19.7307	16.8427	Schulting et al. 2022
73	5773_10	OxA-35489	North	bone collagen	humerus, L	3.2	-19.9	15.6	Schulting et al. 2022
75	5773_13	OxA-35491	North	bone collagen	humerus, R	3.2	-19.9	16.2	Schulting et al. 2022
80		O, 80	North	collagen	unknown	3.3	-20.5	15.6	Wood et al. 2013
81	5773_61	OxA-35521	North	bone collagen	femur, L	3.2	-20.6	16.1	Schulting et al. 2022
85	5773_51	OxA-35119	North	bone collagen	femur, R	3.2	-20.1	16.1	Schulting et al. 2022
87	5773_34	OxA-39118	North	bone collagen	bone	3.2	-20.1	16	Schulting et al. 2022
90	5773_058		North	dentine collagen	M1, maxillare	3.2	-19.94	15.56	This study
94	5773_041		North	dentine collagen	P2, maxillare	3.3	-19.79	16.82	This study
97	5773_056		North	dentine collagen	P1, maxillare	3.3	-20.13	17.4	This study
100	5773_53	OxA-35120	North	bone collagen	femur, L	3.2	-20.1	15.1	Schulting et al. 2022
102	5773_85	OxA-35125	North	bone collagen	femur, R	3.3	-20.4	16.1	Schulting et al. 2022
106	5773_79	OxA-35124	North	bone collagen	humerus, R	3.3	-19.9	14	Schulting et al. 2022
107	5773_78	OxA-35616	North	bone collagen	humerus, L	3.2	-19.8	15.3	Schulting et al. 2022
110	5773_028		North	dentine collagen	M1, maxillare	3.2	-19.82	16.79	This study
111	5773_29	OxA-39121	North	bone collagen	max M3	3.2	-19.3	16.2	Schulting et al. 2022
113	5773_65	OxA-35128	North	bone collagen	tibia, R	3.2	-19.9	15.4	Schulting et al. 2022
114	5773_63	OxA-35122	North	bone collagen	tibia, L	3.2	-20	15.6	Schulting et al. 2022
115	5773_64	OxA-35621	North	bone collagen	femur, R	3.3	-20	15.3	Schulting et al. 2022
118	5773_070		North	dentine collagen	M1, mandibulare	3.1	-20.1	15.5	This study
120	5773_101	OxA-35615	North	bone collagen	femur, L	3.2	-19.9	14.8	Schulting et al. 2022
124	5773_099	99.1	North	dentine collagen	P1, mandibulare	3.2	-20.05	17.4	This study
125	5773_72	OxA-35494	North	bone collagen	femur, R	3.2	-19.8	15.3	Schulting et al. 2022
126	5773_93	OxA-35495	North	bone collagen	femur, R	3.2	-19.3	15.4	Schulting et al. 2022
128	5773_94	OxA-35496	North	bone collagen	femur, L	3.2	-20.1	16.1	Schulting et al. 2022
130	5773_73	OxA-35123	North	bone collagen	femur, R	3.2	-19.7	15.8	Schulting et al. 2022
131	5773_075		North	dentine collagen	C, maxillare	3.3	-19.64	16.97	This study
133	5716_632	OxA-35127	North	bone collagen	cranium	3.26494	-20.3	15.8	Schulting et al. 2022
144	5773_087		North	dentine collagen	M3, maxillare	3.2	-19.62	17.13	This study
145	5773_052		North	dentine collagen	M1, mandibulare	3.3	-20.5	16.3	This study
153	5773_114	OxA-35130	North	bone collagen	femur, L	3.2	-19.7	16	Schulting et al. 2022
160	5773_125	OxA-35618	North	bone collagen	cranium	3.4	-20.1	16.9	Schulting et al. 2022
161	5773_126		North	dentine collagen	P2, maxillare	3.3	-20.09	16.65	This study
163	5773_107	OxA-35619	North	bone collagen	tibia, R	3.25571	-19.6	18	Schulting et al. 2022
164	5773_108	OxA-35617	North	bone collagen	femur, R	3.2	-19.9	14.8	Schulting et al. 2022
118a	5773_71	OxA-35129	North	bone collagen	humerus, R	3.2	-19.9	15.5	Schulting et al. 2022
NA	5773_118		Unknown	dentine collagen	M1, maxillare	3.1	-19.94	16.97	This study
NA	5773_40	OxA-39122	Unknown	bone collagen	mandible	3.2	-19	17.2	Schulting et al. 2022
NA	NA	n1	Unknown	dentine collagen	M1, maxillare	3.2	-20.2	16.2	This study
NA	NA	n3	Unknown	dentine collagen	M1, mandibulare	3.3	-19.79	17.41	This study
						YOO Average (including outliers)	-20.0229	16.097
						SD	0.423728	0.934319

## Sheet: S2 CSIA Data
CSIA-AA measurements from YOO and Lake Onega
δ13C
						δ13C Ala		δ13C Gly		δ13C Val		δ13C Leu		δ13C Ile		δ13C Thr		δ13C Ser		δ13C Pro		δ13C Asx		δ13C Glx		δ13C Hyp		δ13C Phe		δ13C Lys		δ13C Tyr
ID	Burial	Collection Nr	Species	Period	Sample_origin	Avg.	SE	Avg.	SE	Avg.	SE	Avg.	SE	Avg.	SE	Avg.	SE	Avg.	SE	Avg.	SE	Avg.	SE	Avg.	SE	Avg.	SE	Avg.	SE	Avg.	SE	Avg.	SE
F-01* (n = 3)			coregonus albula	Modern	Lake Onega	-22.1347	0.234092	-9.63217	0.234092	-26.076	0.234092	-31.7382	0.234092	-24.6226	0.234092	-17.9499	0.234092	-7.12111	0.234092	-20.6553	0.234092	-21.311	0.234092	-26.8414	0.234092	-20.7404	0.234092	-31.0751	0.234092	-22.8806	0.234092	-29.6219	0.234092
F-02* (n = 3)			perca fluviatilis	Modern	Lake Onega	-20.876	0.341574	-7.98483	0.341574	-22.9887	0.341574	-28.7064	0.341574	-21.6874	0.341574	-14.2136	0.341574	-7.82556	0.341574	-18.748	0.341574	-18.615	0.341574	-26.6135	0.341574	-18.6492	0.341574	-28.679	0.341574	-18.7892	0.341574	-27.5556	0.341574
F-03* (n = 3)			sander lucioperca	Modern	Lake Onega	-23.7107	0.270463	-9.53883	0.270463	-24.0173	0.270463	-30.5703	0.270463	-24.1594	0.270463	-15.9085	0.270463	-9.43333	0.270463	-20.1753	0.270463	-22.596	0.270463	-26.7981	0.270463	-20.0628	0.270463	-31.1939	0.270463	-21.1176	0.270463	-27.6676	0.270463
19/KK134 (n = 3)	19	5773_134	homo sapiens	Mesolithic	YOO	-25.7462	0.258358	-7.57333	0.193052	-24.368	0.168838	-30.5952	0.114894	-24.4232	0.287007	-16.9469	0.249293	-11.0589	0.322165	-19.2427	0.140855	-21.916	0.198348	-28.8518	0.0998486	-19.214	0.196368	-31.237	0.134589	-23.0497	0.125359	NA	NA
56/KK7 (n = 3)	56	5773_07	homo sapiens	Mesolithic	YOO	-25.1338	0.516716	-7.10317	0.18016	-24.126	0.14826	-30.7981	0.119126	-23.2652	0.199089	-15.6031	0.246142	-9.62667	0.506857	-19.5267	0.138362	-21.499	0.202465	-29.0286	0.125784	-19.6524	0.216226	-30.495	0.150992	-20.9004	0.181783	-28.3419	0.450185
63/KK15 (n = 3)	63	5773_15	homo sapiens	Mesolithic	YOO	-25.7302	0.209514	-6.81267	0.189451	-24.216	0.141961	-30.3037	0.116246	-23.9417	0.289183	-16.0862	0.210631	-9.76333	0.271129	-19.012	0.138907	-21.224	0.218138	-28.9827	0.0573006	-19.0996	0.181401	-30.8901	0.110754	-22.4236	0.133525	-27.4436	0.544532
70/KK027B (n = 3)	70	5773_27	homo sapiens	Mesolithic	YOO	-26.0404	0.550462	-8.72717	0.396566	-24.134	0.289652	-30.6019	0.190412	-23.5371	0.213169	-15.8414	0.295692	-11.2611	0.468027	-19.086	0.156092	-21.016	0.230519	-28.9653	0.0940856	-18.9852	0.20029	-30.9264	0.092724	-22.3752	0.123242	-29.053	1.08121
133/KK632 (n = 3)	133	5716_632	homo sapiens	Mesolithic	YOO	-25.364	0.248016	-7.32133	0.186281	-23.8787	0.159448	-30.2389	0.190641	-24.0223	0.180606	-15.8378	0.223994	-8.91111	0.272569	-19.014	0.136399	-21.052	0.201104	-28.6906	0.06729	-19.074	0.180377	-30.8662	0.21874	-22.9313	0.14476	-26.829	1.28489
163/KK107 (n = 3)	163	5773_107	homo sapiens	Mesolithic	YOO	-25.5649	0.256623	-8.22317	0.194303	-24.108	0.191366	-30.1864	0.288361	-23.6135	0.243946	-17.0056	0.346282	-10.3189	0.309882	-18.5273	0.136061	-20.764	0.190793	-28.974	0.0344093	-18.614	0.181182	-31.6155	0.0954121	-23.2361	0.0843394	-27.3825	NA
Values are presented in ‰, VPDB. Avg. & SE are calculated based on number of injections (n).
*The modern fish have been adjusted by +2 permille in all δ13C values to account for the Suess effect.
Met was below the detection limit for all samples.
F-02 values are likely not comparable to hisotrical and prehistoic feeding regimes due to changes in perch feeding ecology within the past few decades (see main text).
External UAF AA2 mix standard
AAs	Ala	Gly	Val	Leu	Ile	Nle	Thr	Ser	Pro	Asx	Glx	Phe	Lys	Tyr
Expected	-25.203	-32.173	-26.1157	-27.2673	-23.5397	-27.7727	-10.964	-29.2923	-13.2167	-23.7423	-28.6533	-28.0067	-18.6783	-21.2347
Measured	-26.6004	-33.5667	-25.7727	-28.5657	-23.6783	-28.2434	-11.3287	-29.8122	-13.2067	-23.766	-28.5277	-27.7987	-19.7015	-22.9624
Difference (Exp.-Mea.)	1.39744	1.39367	-0.343	1.29839	0.138611	0.470778	0.364667	0.519889	-0.01	0.0236667	-0.125667	-0.208	1.02317	1.7277
Avg. (Exp.-Mea.)	0.5
Internal standard: Nle
	Avg.	SD	n
Measured	-27.8702	0.262984	30
Expected	-27.8
δ15N
						δ15C Ala		δ15N Gly		δ15N Val		δ15N Leu		δ15N Ile		δ15N Thr		δ15N Ser		δ15N Pro		δ15N Asx		δ15N Glx		δ15N Hyp		δ15N Phe		δ15N Lys		δ15N Tyr
ID	Burial	Collection Nr	Species	Period	Sample_origin	Avg.	SD	Avg.	SD	Avg.	SD	Avg.	SD	Avg.	SD	Avg.	SD	Avg.	SD	Avg.	SD	Avg.	SD	Avg.	SD	Avg.	SD	Avg.	SD	Avg.	SD	Avg.	SD		TPaquatic	TP terrestrial
F-01 (n = 3)			coregonus albula	Modern	Lake Onega	16.6502	0.41909	2.18584	0.204967	20.6345	0.393314	20.3108	0.241932	20.0816	0.639489	-14.901	1.206	3.28865	0.696078	11.5751	0.307537	20.566	0.537088	19.4533	0.778921	12.3242	0.507319	0.510995	1.24266	6.81214	0.481325	NA	NA		3.04504	4.59767
F-02 (n = 3)			perca fluviatilis	Modern	Lake Onega	17.9476	0.161697	2.42449	0.126485	22.327	0.448711	22.1264	1.04027	21.6203	0.23586	-15.5553	0.211774	5.98912	0.117885	13.3372	0.29575	16.9784	0.22375	20.1433	0.510476	14.1814	0.0481581	1.77125	0.275193	4.67781	0.667504	NA	NA		2.97	4.52263
F-03 (n = 3)			sander lucioperca	Modern	Lake Onega	20.6066	0.476764	4.26045	0.169297	25.9071	0.492744	26.1156	0.486631	26.0795	1.44445	-21.9239	0.129407	9.54532	0.376814	20.3924	0.188749	23.7586	0.223173	25.0523	0.412167	21.0599	0.189531	1.79663	0.652112	6.70911	0.558747	NA	NA		3.61259	5.16522
19/KK134 (n = 2)	19	5773_134	homo sapiens	Mesolithic	YOO	19.2445	0.0554205	11.7791	0.0311445	24.1152	0.0366295	25.1536	0.0459655	26.477	0.999522	-21.7147	0.431305	15.6383	0.554378	23.5681	0.0777153	24.5094	0.0540853	25.6059	0.197078	23.7995	0.103725	5.40343	0.0770241	5.44601	1.10912	NA	NA		3.21085	4.76348
56/KK7 (n = 3)	56	5773_07	homo sapiens	Mesolithic	YOO	21.5569	0.157052	11.3888	0.0381502	27.2302	0.448818	28.1194	0.165407	27.4782	0.272491	-21.6101	3.39264	14.3481	0.301799	24.7886	0.208492	26.814	0.339056	27.26	0.281256	25.1665	0.0864553	5.48751	0.151386	5.75877	0.243165	NA	NA		3.41743	4.97006
63/KK15 (n = 3)	63	5773_15	homo sapiens	Mesolithic	YOO	20.4231	0.0506079	12.2844	0.0914928	25.2495	0.360821	26.0164	0.257222	25.9245	1.1071	-18.0436	0.292805	15.2587	0.252594	24.2272	0.151402	25.7236	0.19646	26.4025	0.245911	24.548	0.0305359	3.702	0.697984	4.7639	0.728299	NA	NA		3.53954	5.09218
70/KK027B (n = 3)	70	5773_27	homo sapiens	Mesolithic	YOO	18.9813	0.327866	12.0133	0.0518239	24.4556	0.202274	25.7708	0.348537	25.4616	0.522844	-22.1159	5.01753	15.9098	0.146685	23.5725	0.284243	23.8861	0.417959	24.7904	0.392337	24.1344	0.206911	5.06167	0.606474	NA	NA	NA	NA		3.14851	4.70114
133/KK632 (n = 2)	133	5716_632	homo sapiens	Mesolithic	YOO	20.3754	0.207338	11.8991	0.109323	25.0828	0.94855	25.1109	0.467719	25.7648	1.37521	-17.9716	0.909154	15.3927	0.549599	24.2474	0.192129	24.6173	0.208191	24.9762	0.152624	24.9877	0.179296	5.63504	0.135353	NA	NA	NA	NA		3.09752	4.65015
163/KK107 (n = 3)	163	5773_107	homo sapiens	Mesolithic	YOO	21.3565	0.421721	13.5273	0.027417	26.246	1.18494	27.0188	0.59658	27.1062	0.583517	-21.0236	0.843388	18.1428	0.22113	27.2879	0.219025	24.9192	0.328564	27.1328	0.324289	28.2571	0.473373	4.92841	0.75686	NA	NA	NA	NA		3.47427	5.0269
Values are presented in ‰, AIRN2. Avg. & Stdev. are calculated based on number of injections (n).
Met was below the detection limit for all samples. δ15C Tyr values are not reported because in the modern samples baseline separation for Lys–Tyr was poor and the response for Tyr was low, whereas in the archaeological samples Tyr was below the detection limit.
F-02 values are likely not comparable to hisotrical and prehistoic feeding regimes due to changes in perch feeding ecology within the past few decades (see main text).
External UAF AA1 & AA2 mix standard
Expected vs. Measured	R2	0.994781
	Slope	1.04344
	Intercept	-0.0612635
Avg. Slope & Intercept are calculated using the known and measured UAF AA1 and AA2 mix (Ala, Gly, Val, Leu,Ile, Thr,Ser,Pro, & Phe) standards.*UAF AA2 as sample
Internal standard: Nle
	Avg.	SD	n
Measured	19.7729	0.2	25
Expected	18.7

## Sheet: S3 Source Values Overview
Complete Dataset of Baseline d13C and d15N data
Terrestrial Animals																		SUMMARY
Site	Country	δ13C	δ13C_corr_Suess		Final δ13C value for comparison with archaeological collagen	δ15N	CN	Element	Tissue	Taxon	Common Name	Reference	Comment						n	δ13C*	δ13C_SD	δ15N	δ15N_SD
Helsinki Korkeasaari zoo	Finland	-21			-21	5.9	3.2	bone	collagen	Alces alces	elk	Etu-Sihvola et al. 2019	The specimens were originally added to the collections of FMNH during years 1867–1944, thus predating the rapid decrease in atmospheric δ13C values since the mid-1950s.					TERRESTRIAL MEAT ALL
Helsinki Korkeasaari zoo	Finland	-22.8			-22.8	1.1	3.4	bone	collagen	Alces alces	elk	Etu-Sihvola et al. 2019	The specimens were originally added to the collections of FMNH during years 1867–1944, thus predating the rapid decrease in atmospheric δ13C values since the mid-1950s.					Alces All	49	-21.9417	0.555262	4.61443	1.30594
Helsinki Korkeasaari zoo	Finland	-21.2			-21.2	5.5	3.2	bone	collagen	Alces alces	elk	Etu-Sihvola et al. 2019	The specimens were originally added to the collections of FMNH during years 1867–1944, thus predating the rapid decrease in atmospheric δ13C values since the mid-1950s.					Castor All	26	-22.0632	0.42663	5.05884	1.26126
Minino	Russia	-22.1			-22.1	3.7	3.3	bone	collagen	Alces alces	elk	Wood et al. 2013	archaeological					Lepus All	6	-23.45	0.621155	2.88333	0.897063
Minino	Russia	-21.4			-21.4	5.5	3.3	bone	collagen	Alces alces	elk	Wood et al. 2013	archaeological					Martes All	3	-22.4182	1.04991	4.74168	2.1057
Minino	Russia	-21.5			-21.5	5.7	3.4	bone	collagen	Alces alces	elk	Wood et al. 2013	archaeological					Rangifer All	49	-19.5383	1.24081	3.4963	1.7058
Minino	Russia	-21.9			-21.9	3.7	3.2	tooth	collagen	Alces alces	elk	Wood et al. 2013	archaeological					Ungulate All	4	-21.925	0.544862	4.225	1.64069
Minino	Russia	-21.4			-21.4	4	3.2	tooth	collagen	Alces alces	elk	Wood et al. 2013	archaeological					Bear All	3	-19.4667	0.339935	6.43333	1.49741
Minino	Russia	-22.5			-22.5	2.5	3.2	bone	collagen	Alces alces	elk	Wood et al. 2013	archaeological					Non migratory (non-aquatic) birds	13	-21.6615	0.604519	2.96923	1.734
Minino	Russia	-21.6			-21.6	3.2	3.3	bone	collagen	Alces alces	elk	Wood et al. 2013	archaeological					Average	153	-21.5012	1.38471	4.62861	1.20371
Minino	Russia	-21.3			-21.3	5	3.2	tooth	collagen	Alces alces	elk	Wood et al. 2013	archaeological
Minino	Russia	-21.7			-21.7	4.6	3.2	tooth	collagen	Alces alces	elk	Wood et al. 2013	archaeological					TERRESTRIAL MEAT YOO
Minino	Russia	-22.3			-22.3	3.8	3.2	bone	collagen	Alces alces	elk	Wood et al. 2013	archaeological					Alces YOO	19	-22.3603	0.483273	4.03721	0.767128
Nurmes	Finland	-21.8			-21.8	1.9	3.2	bone	collagen	Alces alces	elk	Etu-Sihvola et al. 2019	The specimens were originally added to the collections of FMNH during years 1867–1944, thus predating the rapid decrease in atmospheric δ13C values since the mid-1950s.					Castor YOO	1	-21.7428	0.01	6.0298	0.01
YOO	Russia	-23.13			-23.13	4.4	3.2	I1/2	collagen	Alces alces	elk	Schulting et al. 2022	archaeological					Rangifer YOO	2	-18.0583	0.829604	7.80751	1.87613
YOO	Russia	-22.9563			-22.9563	4.71189	3.228	I	collagen	Alces alces	elk	Schulting et al. 2022	archaeological					Average	22	-20.7204	1.89926	5.95817	1.54005
YOO	Russia	-22.8736			-22.8736	3.00748	3.294	incisor	collagen	Alces alces	elk	Schulting et al. 2022	archaeological
YOO	Russia	-22.83			-22.83	5.3	3.2	tooth	collagen	Alces alces	elk	Schulting et al. 2022	archaeological
YOO	Russia	-22.82			-22.82	3.4	3.2	tooth	collagen	Alces alces	elk	Schulting et al. 2022	archaeological					AQUATIC ALL
YOO	Russia	-22.81			-22.81	4.2	3.2	I2	collagen	Alces alces	elk	Schulting et al. 2022	archaeological					Cyprinid: Weighted Average	10	-25.8776	1.24345	7.51111	0.918265
YOO	Russia	-22.68			-22.68	3.3	3.3	I	collagen	Alces alces	elk	Schulting et al. 2022	archaeological					Vendance: Weighted Average	54	-22.7681	0.555537	11.061	0.472707
YOO	Russia	-22.58			-22.58	3.7	3.3	I3	collagen	Alces alces	elk	Schulting et al. 2022	archaeological					Coregonus lavaretus	1	-20.6238	0.8261	9.5952	0.6895
YOO	Russia	-22.54			-22.54	3.5	3.2	I2	collagen	Alces alces	elk	Schulting et al. 2022	archaeological					Pike: Weighted Average	46	-22.257	1.46745	10.9065	1.30475
YOO	Russia	-22.48			-22.48	3.45	3.25	I2	collagen	Alces alces	elk	Schulting et al. 2022	archaeological					Burbot: Average	30	-20.9789	1.0061	11.5947	0.8708
YOO	Russia	-22.21			-22.21	4.2	3.2	tooth	collagen	Alces alces	elk	Schulting et al. 2022	archaeological					Otter	1	-22.4		11.3
YOO	Russia	-22.2			-22.2	3.3	3.3	I1	collagen	Alces alces	elk	Schulting et al. 2022	archaeological					Smelt: Weighted Average	13	-20.6192	0.324961	11.0062	0.106031
YOO	Russia	-22.1653			-22.1653	3.69971	3.334	tooth	collagen	Alces alces	elk	Schulting et al. 2022	archaeological					Perch: weighted average	188	-24.3541	1.24117	12.8583	0.755549
YOO	Russia	-22.01			-22.01	3.3	3.3	I1/2	collagen	Alces alces	elk	Schulting et al. 2022	archaeological					Roach: Weighted average	152	-23.3751	1.78303	4.68941	4.81831
YOO	Russia	-21.89			-21.89	3.3	3.2	I1	collagen	Alces alces	elk	Schulting et al. 2022	archaeological					Sander: Weighted average	27	-22.4441	0.526968	12.027	0.73349
YOO	Russia	-21.77			-21.77	4.6	3.2	I2	collagen	Alces alces	elk	Schulting et al. 2022	archaeological					Weighted Average	522	-23.3527	1.27157	9.84829	1.94856
YOO	Russia	-21.72			-21.72	4.5	3.2	I1/2	collagen	Alces alces	elk	Schulting et al. 2022	archaeological
YOO	Russia	-21.6902			-21.6902	5.63798	3.29	I	collagen	Alces alces	elk	Schulting et al. 2022	archaeological					AQUATIC YOO
YOO	Russia	-21.49			-21.49	5.2	3.3	tooth	collagen	Alces alces	elk	Schulting et al. 2022	archaeological					Perch	5	-14.4401	1.94708	9.05418	0.839972
Zamostje II	Russia	-21.3			-21.3	6.3	3.3		collagen	Alces alces	elk	Meadows et al. 2020	archaeological					Zander	1	-20.2617		9.92107
Zamostje II	Russia	-21.6			-21.6	6	3.3		collagen	Alces alces	elk	Meadows et al. 2020	archaeological					Vendance	1	-23.2167		8
Zamostje II	Russia	-21.3			-21.3	6.2	3.3		collagen	Alces alces	elk	Meadows et al. 2020	archaeological					Weighted Average	7	-16.5255	3.76889	9.02742	0.877133	The perch values are not included in the models due to their problematic nature, see text.
Zamostje II	Russia	-21.6			-21.6	6.8	3.3		collagen	Alces alces	elk	Meadows et al. 2020	archaeological
Zamostje II	Russia	-22			-22	5	3.3		collagen	Alces alces	elk	Meadows et al. 2020	archaeological
Zamostje II	Russia	-21.7			-21.7	5.5	3.3		collagen	Alces alces	elk	Meadows et al. 2020	archaeological					TERRESTRIAL PLANTS ALL
Zamostje II	Russia	-22			-22	6.7	3.3		collagen	Alces alces	elk	Meadows et al. 2020	archaeological					mouse-ear cress	120	-28	0.82
Zamostje II	Russia	-21.5			-21.5	5.9	3.3		collagen	Alces alces	elk	Meadows et al. 2020	archaeological					Beach greens	4	-26	0.7	2.6	3.5
Zamostje II	Russia	-22			-22	6	3.2		collagen	Alces alces	elk	Meadows et al. 2020	archaeological					Blackberries	3	-23.3	1.2	-1.5	2.4
Zamostje II	Russia	-22.3			-22.3	6.9	3.3		collagen	Alces alces	elk	Meadows et al. 2020	archaeological					Buttercup	4	-24.7	0.9	1.8	1
Zamostje II	Russia	-21.6			-21.6	6.2	3.3		collagen	Alces alces	elk	Meadows et al. 2020	archaeological					Crowberry5	1	-24.7
Zamostje II	Russia	-21.2			-21.2	5.5	3.3		collagen	Alces alces	elk	Meadows et al. 2020	archaeological					Mouse food7	2	-25.7	0.4	-1.6	1.2
Zamostje II	Russia	-21.4			-21.4	4.6	3.2		collagen	Alces alces	elk	Meadows et al. 2020	archaeological					Pond plant	1	-29.5		-0.6
Zamostje II	Russia	-21.2			-21.2	6.3	3.2		collagen	Alces alces	elk	Meadows et al. 2020	archaeological					Salmonberries	5	-23.8	0.9	1.1	1
Zamostje II	Russia	-21.7			-21.7	4.3	3.2		collagen	Alces alces	elk	Meadows et al. 2020	archaeological					Sourdock	1	-27.4		2.8
Zamostje II	Russia	-21.4			-21.4	5.1	3.2		collagen	Alces alces	elk	Meadows et al. 2020	archaeological					Stinkweed	1	-27.8		-2.7
Helsinki Korkeasaari zoo	Finland	-22.1			-22.1	2	3.2	bone	collagen	Castor fiber	european beaver	Etu-Sihvola et al. 2019	The specimens were originally added to the collections of FMNH during years 1867–1944, thus predating the rapid decrease in atmospheric δ13C values since the mid-1950s.					Tundra tea	3	-25.6	1	-3.6	2.5
Minino	Russia	-22.1			-22.1	3.9	3.3	bone	collagen	Castor fiber	european beaver	Wood et al. 2013	archaeological					bilberries	65	-26.4692	0.817486	1.86154	2.36205
Minino	Russia	-21.9			-21.9	5.5	3.3	bone	collagen	Castor fiber	european beaver	Wood et al. 2013	archaeological					Guelder Rose	9	-23.8333	1.64992	-1.58889	5.26613
Minino	Russia	-21.8			-21.8	3.5	3.3	bone	collagen	Castor fiber	european beaver	Wood et al. 2013	archaeological					waterlily	1	-25.7		4
Minino	Russia	-21.9			-21.9	5	3.2	bone	collagen	Castor fiber	european beaver	Wood et al. 2013	archaeological					bird cherry	1	-28		1.6
Minino	Russia	-21.2			-21.2	4.7	3.2	bone	collagen	Castor fiber	european beaver	Wood et al. 2013	archaeological					Weighted Average	221	-27.0498	0.835683	0.526697	1.09063
YOO	Russia	-21.7428			-21.7428	6.0298	3.326	incisor	collagen	castor fiber	european beaver	Schulting et al. 2022	archaeological
Zamostje II	Russia	-22.1			-22.1	5.6	3.3		collagen	Castor fiber	beaver	Meadows et al. 2020	archaeological
Zamostje II	Russia	-21.7			-21.7	6.1	3.2		collagen	Castor fiber	beaver	Meadows et al. 2020	archaeological					*Where necessary, corrected (+2) for Suess effect (Dombrosky 2020), for fish also calculated to ancient collagen -> with Kiljunen et al. 2006 lipid correction equation and (+2.9) muscle to collagen fractionation (Robson et al. 2012); for plant bulk value.
Zamostje II	Russia	-21.8			-21.8	7.1	3.3		collagen	Castor fiber	beaver	Meadows et al. 2020	archaeological
Zamostje II	Russia	-22.2			-22.2	5.3	3.2		collagen	Castor fiber	beaver	Meadows et al. 2020	archaeological
Zamostje II	Russia	-22.2			-22.2	3.7	3.2		collagen	Castor fiber	beaver	Meadows et al. 2020	archaeological
Zamostje II	Russia	-22.2			-22.2	6.8	3.2		collagen	Castor fiber	beaver	Meadows et al. 2020	archaeological
Zamostje II	Russia	-22.7			-22.7	4.8	3.4		collagen	Castor fiber	beaver	Meadows et al. 2020	archaeological
Zamostje II	Russia	-22.2			-22.2	6.8	3.3		collagen	Castor fiber	beaver	Meadows et al. 2020	archaeological
Zamostje II	Russia	-22.4			-22.4	5.8	3.2		collagen	Castor fiber	beaver	Meadows et al. 2020	archaeological
Zamostje II	Russia	-22.5			-22.5	4.2	3.3		collagen	Castor fiber	beaver	Meadows et al. 2020	archaeological
Zamostje II	Russia	-21.8			-21.8	6.9	3.3		collagen	Castor fiber	beaver	Meadows et al. 2020	archaeological
Zamostje II	Russia	-22.1			-22.1	4	3.2		collagen	Castor fiber	beaver	Meadows et al. 2020	archaeological
Zamostje II	Russia	-22.8			-22.8	3.9	3.2		collagen	Castor fiber	beaver	Meadows et al. 2020	archaeological
Zamostje II	Russia	-22.6			-22.6	6.8	3.3		collagen	Castor fiber	beaver	Meadows et al. 2020	archaeological
Zamostje II	Russia	-22.5			-22.5	5.2	3.2		collagen	Castor fiber	beaver	Meadows et al. 2020	archaeological
Zamostje II	Russia	-22.3			-22.3	3.8	3.2		collagen	Castor fiber	beaver	Meadows et al. 2020	archaeological
Zamostje II	Russia	-21.3			-21.3	5.1	3.2		collagen	Castor fiber	beaver	Meadows et al. 2020	archaeological
Zamostje II	Russia	-22.4			-22.4	3.8	3.4		collagen	Castor fiber	beaver	Meadows et al. 2020	archaeological
Zamostje II	Russia	-21.1			-21.1	5.2	3.2		collagen	Castor fiber	beaver	Meadows et al. 2020	archaeological
Elimäki (Elemä)	Finland	-23.7			-23.7	3.1	3.3	bone	collagen	Lepus timidus	snow hare	Etu-Sihvola et al. 2019	The specimens were originally added to the collections of FMNH during years 1867–1944, thus predating the rapid decrease in atmospheric δ13C values since the mid-1950s.
Haukipudas Hietakari	Finland	-23.4			-23.4	1.3	3.3	bone	collagen	Lepus timidus	snow hare	Etu-Sihvola et al. 2019	The specimens were originally added to the collections of FMNH during years 1867–1944, thus predating the rapid decrease in atmospheric δ13C values since the mid-1950s.
Kannus Välikannus	Finland	-22.2			-22.2	3.5	3.3	bone	collagen	Lepus timidus	snow hare	P. Ukkonen & K. Mannermaa; unpublished data	archaeological
Kirkkonummi Hila	Finland	-23.4			-23.4	2.6	3.4	bone	collagen	Lepus timidus	snow hare	Etu-Sihvola et al. 2019	The specimens were originally added to the collections of FMNH during years 1867–1944, thus predating the rapid decrease in atmospheric δ13C values since the mid-1950s.
Uskela	Finland	-24.2			-24.2	4.2	3.4	bone	collagen	Lepus timidus	snow hare	Etu-Sihvola et al. 2019	The specimens were originally added to the collections of FMNH during years 1867–1944, thus predating the rapid decrease in atmospheric δ13C values since the mid-1950s.
Vekkalahti	Finland	-23.8			-23.8	2.6	3.3	bone	collagen	Lepus timidus	snow hare	Etu-Sihvola et al. 2019	The specimens were originally added to the collections of FMNH during years 1867–1944, thus predating the rapid decrease in atmospheric δ13C values since the mid-1950s.
Minino	Russia	-21.1			-21.1	8.4	3.2	bone	collagen	Martes martes	marten	Wood et al. 2013	archaeological
Minino	Russia	-20.4			-20.4	9.4	3.2	bone	collagen	Martes martes	marten	Wood et al. 2013	archaeological
Minino	Russia	-20.8			-20.8	8.8	3.2	bone	collagen	Martes martes	marten	Wood et al. 2013	archaeological
Hyrynsalmi	Finland	-20.7			-20.7	3	3.4	bone	collagen	Rangifer tarandus fennicus	reindeer	Etu-Sihvola et al. 2019	The specimens were originally added to the collections of FMNH during years 1867–1944, thus predating the rapid decrease in atmospheric δ13C values since the mid-1950s.
Unna Saiva	Finland	-19			-19	5.1	3.3	Mandibula dx	collagen	Rangifer tarandus fennicus	reindeer	Salmi 2020	archaeological
Unna Saiva	Finland	-19.2			-19.2	3.5	3.3	Mandibula dx	collagen	Rangifer tarandus fennicus	reindeer	Salmi 2020	archaeological
Unna Saiva	Finland	-20			-20	4.6	3.3	Mandibula dx	collagen	Rangifer tarandus fennicus	reindeer	Salmi 2020	archaeological
Unna Saiva	Finland	-18.9			-18.9	4.4	3.6	Mandibula dx	collagen	Rangifer tarandus fennicus	reindeer	Salmi 2020	archaeological
Unna Saiva	Finland	-19.2			-19.2	5.4	3.3	Mandibula dx	collagen	Rangifer tarandus fennicus	reindeer	Salmi 2020	archaeological
Unna Saiva	Finland	-19.3			-19.3	5	3.2	Mandibula dx	collagen	Rangifer tarandus fennicus	reindeer	Salmi 2020	archaeological
Unna Saiva	Finland	-21.4			-21.4	2.3	4.5	Mandibula	collagen	Rangifer tarandus fennicus	reindeer	Salmi 2020	archaeological
Unna Saiva	Finland	-23.1			-23.1	4.4	5.7	Mandibula dx	collagen	Rangifer tarandus fennicus	reindeer	Salmi 2020	archaeological
Unna Saiva	Finland	-23.4			-23.4	4.4	6.1	Mandibula dx	collagen	Rangifer tarandus fennicus	reindeer	Salmi 2020	archaeological
Unna Saiva	Finland	-20			-20	5.5	3.3	Mandibula dx	collagen	Rangifer tarandus fennicus	reindeer	Salmi 2020	archaeological
Unna Saiva	Finland	-19.7			-19.7	4	3.3	Mandibula sin	collagen	Rangifer tarandus fennicus	reindeer	Salmi 2020	archaeological
Unna Saiva	Finland	-20.4			-20.4	3.4	3.6	Mandibula sin	collagen	Rangifer tarandus fennicus	reindeer	Salmi 2020	archaeological
Unna Saiva	Finland	-19.9			-19.9	4.4	3.3	Mandibula sin	collagen	Rangifer tarandus fennicus	reindeer	Salmi 2020	archaeological
Unna Saiva	Finland	-19.4			-19.4	5.4	3.3	Mandibula sin	collagen	Rangifer tarandus fennicus	reindeer	Salmi 2020	archaeological
Unna Saiva	Finland	-20			-20	4.1	3.3	Mandibula sin	collagen	Rangifer tarandus fennicus	reindeer	Salmi 2020	archaeological
Unna Saiva	Finland	-22.3			-22.3	4.6	4.6	Mandibula sin	collagen	Rangifer tarandus fennicus	reindeer	Salmi 2020	archaeological
Seitesuolo	Finland	-18.5			-18.5	2.3	3.3	Humerus dx	collagen	Rangifer tarandus fennicus	reindeer	Salmi 2020	archaeological
Seitesuolo	Finland	-17.9			-17.9	2.5	3.3	Antler	collagen	Rangifer tarandus fennicus	reindeer	Salmi 2020	archaeological
Jervas vid Karats	Finland	-18.7			-18.7	2.3	3.3	Mandibula sin	collagen	Rangifer tarandus fennicus	reindeer	Salmi 2020	archaeological
Udtjäure	Finland	-18.3			-18.3	4.3	3.4	Humerus dx	collagen	Rangifer tarandus fennicus	reindeer	Salmi 2020	archaeological
Udtjäure	Finland	-18.8			-18.8	5.8	3.5	Mandibula	collagen	Rangifer tarandus fennicus	reindeer	Salmi 2020	archaeological
Laisholm	Finland	-18.5			-18.5	2.5	3.3	Mandibula	collagen	Rangifer tarandus fennicus	reindeer	Salmi 2020	archaeological
Sitasjaure	Finland	-20			-20	1.2	3.3	Antler	collagen	Rangifer tarandus fennicus	reindeer	Salmi 2020	archaeological
Atjekåive	Finland	-20.4			-20.4	4.4	3.3	Antler	collagen	Rangifer tarandus fennicus	reindeer	Salmi 2020	archaeological
Unna Paddus	Finland	-19			-19	1.4	3.3	Antler	collagen	Rangifer tarandus fennicus	reindeer	Salmi 2020	archaeological
Unna Paddus	Finland	-20.3			-20.3	1.9	3.5	Mandibula	collagen	Rangifer tarandus fennicus	reindeer	Salmi 2020	archaeological
Viddjavárri	Finland	-19.3			-19.3	1.7	3.2	Bone	collagen	Rangifer tarandus fennicus	reindeer	Salmi 2020	archaeological
Viddjavárri	Finland	-19			-19	3	3.3	Bone	collagen	Rangifer tarandus fennicus	reindeer	Salmi 2020	archaeological
Viddjavárri	Finland	-21.8			-21.8	4.1	3.2	Bone	collagen	Rangifer tarandus fennicus	reindeer	Salmi 2020	archaeological
Viddjavárri	Finland	-18.7			-18.7	1.6	3.2	Bone	collagen	Rangifer tarandus fennicus	reindeer	Salmi 2020	archaeological
Viddjavárri	Finland	-17.8			-17.8	2.9	3.2	Bone	collagen	Rangifer tarandus fennicus	reindeer	Salmi 2020	archaeological
Viddjavárri	Finland	-18.5			-18.5	3.5	3.2	Bone	collagen	Rangifer tarandus fennicus	reindeer	Salmi 2020	archaeological
Viddjavárri	Finland	-21.2			-21.2	2.1	4.4	Bone	collagen	Rangifer tarandus fennicus	reindeer	Salmi 2020	archaeological
Viddjavárri	Finland	-18.8			-18.8	2	3.2	Bone	collagen	Rangifer tarandus fennicus	reindeer	Salmi 2020	archaeological
Viddjavárri	Finland	-18.2			-18.2	3	3.2	Mandibula sin	collagen	Rangifer tarandus fennicus	reindeer	Salmi 2020	archaeological
Paddusas	Finland	-18.6			-18.6	1.6	3.3	Mandibula	collagen	Rangifer tarandus fennicus	reindeer	Salmi 2020	archaeological
Paddusas	Finland	-19.4			-19.4	2.6	3.3	Antler	collagen	Rangifer tarandus fennicus	reindeer	Salmi 2020	archaeological
Paddusas	Finland	-19.3			-19.3	2.1	3.3	Mandibula	collagen	Rangifer tarandus fennicus	reindeer	Salmi 2020	archaeological
Näkkälä	Finland	-19			-19	3.3	3.3	Antler	collagen	Rangifer tarandus fennicus	reindeer	Salmi 2020	archaeological
Sieiddakeädgi	Finland	-20.4			-20.4	1.1	3.3	Antler	collagen	Rangifer tarandus fennicus	reindeer	Salmi 2020	archaeological
Sieiddakeädgi	Finland	-18.5			-18.5	2	3.2	Antler	collagen	Rangifer tarandus fennicus	reindeer	Salmi 2020	archaeological
Sieiddakeädgi	Finland	-19.1			-19.1	2.1	3.3	Antler	collagen	Rangifer tarandus fennicus	reindeer	Salmi 2020	archaeological
Sieiddakeädgi	Finland	-19.4			-19.4	1	3.3	Antler	collagen	Rangifer tarandus fennicus	reindeer	Salmi 2020	archaeological
Sieiddakeädgi	Finland	-19.9			-19.9	2.2	3.3	Frontal	collagen	Rangifer tarandus fennicus	reindeer	Salmi 2020	archaeological
Sieiddakeädgi	Finland	-19			-19	3.3	3.3	Atlas	collagen	Rangifer tarandus fennicus	reindeer	Salmi 2020	archaeological
Sortavala	Russia	-19.2			-19.2	4.4	3.4	bone	collagen	Rangifer tarandus fennicus	reindeer	Etu-Sihvola et al. 2019	The specimens were originally added to the collections of FMNH during years 1867–1944, thus predating the rapid decrease in atmospheric δ13C values since the mid-1950s.
YOO	Russia	-18.8879			-18.8879	5.93138	3.32892	incisor root	collagen	rangifer tarandus	reindeer	this study	archaeological
YOO	Russia	-17.2286			-17.2286	9.68363	3.29237	incisor root	collagen	rangifer tarandus	reindeer	this study	archaeological
Zamostje II	Russia	-19.4			-19.4	7.5	3.1		collagen	rangifer tarandus	reindeer	Meadows et al. 2020	archaeological
Minino	Russia	-22.5			-22.5	5.8	3.4		collagen	Ungulate	wild herbivore	Wood et al. 2013	archaeological
Minino	Russia	-21.2			-21.2	5.8	3.2		collagen	Ungulate	wild herbivore	Wood et al. 2013	archaeological
Minino	Russia	-21.6			-21.6	3.3	3.2		collagen	Ungulate	wild herbivore	Wood et al. 2013	archaeological
Minino	Russia	-22.4			-22.4	2	3.2		collagen	Ungulate	wild herbivore	Wood et al. 2013	archaeological
Helsinki Korkeasaari zoo	Finland	-19.6			-19.6	5	3.3	bone	collagen	Ursus arctos	brown bear	Etu-Sihvola et al. 2019	The specimens were originally added to the collections of FMNH during years 1867–1944, thus predating the rapid decrease in atmospheric δ13C values since the mid-1950s.
Inari	Finland	-19			-19	5.8	3.3	bone	collagen	Ursus arctos	brown bear	Etu-Sihvola et al. 2019	The specimens were originally added to the collections of FMNH during years 1867–1944, thus predating the rapid decrease in atmospheric δ13C values since the mid-1950s.
Kajaani	Finland	-19.8			-19.8	8.5	3.4	bone	collagen	Ursus arctos	brown bear	Etu-Sihvola et al. 2019	The specimens were originally added to the collections of FMNH during years 1867–1944, thus predating the rapid decrease in atmospheric δ13C values since the mid-1950s.
Kuopio	Finland	-21.8			-21.8	2.7	3.4	bone	collagen	Lagopus lagopus	willow ptarmigan	Etu-Sihvola et al. 2019	The specimens were originally added to the collections of FMNH during years 1867–1944, thus predating the rapid decrease in atmospheric δ13C values since the mid-1950s.
Salla (died in Helsinki Korkeasaari zoo)	Finland	-21.1			-21.1	1.8	3.3	bone	collagen	Lagopus lagopus	willow ptarmigan	Etu-Sihvola et al. 2019	The specimens were originally added to the collections of FMNH during years 1867–1944, thus predating the rapid decrease in atmospheric δ13C values since the mid-1950s.
Helsinki Korkeasaari zoo	Finland	-21.8			-21.8	3.7	3.3	bone	collagen	Lagopus muta	rock ptarmigan (grouse)	Etu-Sihvola et al. 2019	The specimens were originally added to the collections of FMNH during years 1867–1944, thus predating the rapid decrease in atmospheric δ13C values since the mid-1950s.
Inari	Finland	-21.1			-21.1	0.5	3.3	bone	collagen	Lagopus muta	rock ptarmigan (grouse)	Etu-Sihvola et al. 2019	The specimens were originally added to the collections of FMNH during years 1867–1944, thus predating the rapid decrease in atmospheric δ13C values since the mid-1950s.
Muonioniska 5.6.1867	Finland	-20.2			-20.2	1.7	3.4	bone	collagen	Lagopus muta	rock ptarmigan (grouse)	Etu-Sihvola et al. 2019	The specimens were originally added to the collections of FMNH during years 1867–1944, thus predating the rapid decrease in atmospheric δ13C values since the mid-1950s.
Halikko Uskela	Finland	-21.6			-21.6	3.3	3.3	bone	collagen	Lyrurus tetrix	black grouse	Etu-Sihvola et al. 2019	The specimens were originally added to the collections of FMNH during years 1867–1944, thus predating the rapid decrease in atmospheric δ13C values since the mid-1950s.
Halikko Uskela	Finland	-22.6			-22.6	3.1	3.4	bone	collagen	Lyrurus tetrix	black grouse	Etu-Sihvola et al. 2019	The specimens were originally added to the collections of FMNH during years 1867–1944, thus predating the rapid decrease in atmospheric δ13C values since the mid-1950s.
Tampere	Finland	-22.5			-22.5	2.7	3.4	bone	collagen	Lyrurus tetrix	black grouse	Etu-Sihvola et al. 2019	The specimens were originally added to the collections of FMNH during years 1867–1944, thus predating the rapid decrease in atmospheric δ13C values since the mid-1950s.
Halikko Uskela	Finland	-21.9			-21.9	1.1	3.3	bone	collagen	Tetrao urogallus	Western capercaillie	Etu-Sihvola et al. 2019	The specimens were originally added to the collections of FMNH during years 1867–1944, thus predating the rapid decrease in atmospheric δ13C values since the mid-1950s.
Helsinki Korkeasaari zoo	Finland	-21.3			-21.3	7.7	3.3	bone	collagen	Tetrao urogallus	Western capercaillie	Etu-Sihvola et al. 2019	The specimens were originally added to the collections of FMNH during years 1867–1944, thus predating the rapid decrease in atmospheric δ13C values since the mid-1950s.
Kittilä/Sodankylä	Finland	-21.9			-21.9	2.1	3.3	bone	collagen	Tetrao urogallus	Western capercaillie	Etu-Sihvola et al. 2019	The specimens were originally added to the collections of FMNH during years 1867–1944, thus predating the rapid decrease in atmospheric δ13C values since the mid-1950s.
Kuusamo (died in Helsinki Korkeasaari zoo)	Finland	-21.9			-21.9	4	3.3	bone	collagen	Tetrao urogallus	Western capercaillie	Etu-Sihvola et al. 2019	The specimens were originally added to the collections of FMNH during years 1867–1944, thus predating the rapid decrease in atmospheric δ13C values since the mid-1950s.
Kuusamo (died in Helsinki Korkeasaari zoo)	Finland	-21.9			-21.9	4.2	3.3	bone	collagen	Tetrao urogallus	Western capercaillie	Etu-Sihvola et al. 2019	The specimens were originally added to the collections of FMNH during years 1867–1944, thus predating the rapid decrease in atmospheric δ13C values since the mid-1950s.
Aquatic Animals
Site	Country	δ13C	δ13C_corr_Suess (+2‰, Dombrosky 2020)	δ13C_corr_to ancient_coll (+2.9‰ for muscle-collagen fractionation (Robson et al. 2012), including +2‰ Suess correction where necessary)	Final C value for comparison with archaeological collagen	δ15N	CN	Element	Tissue	Taxon	Common Name	Reference	Comment
Vologda region	Russia	-32.15	-30.15	-26.0575	-26.0575	9.64	3.6		muscle	Abramis brama	bream	Ivanova et al. 2024	n=20 in original publication, SD 1.8 for C, 0.88 for N; there was a lipid removed for C version, but we chose raw values and the Kiljunen correction as the lipid corrected values are strange - then Suess effect (+2) and muscle adjustedment was added (+2.9)
Zamostje II	Russia	-24.2			-24.2	6.6	3.4		collagen	cyprinid	cyprinid	Meadows et al. 2020	archaeological
Zamostje II	Russia	-24.4			-24.4	6.5	3.5		collagen	cyprinid	cyprinid	Meadows et al. 2020	archaeological
Zamostje II	Russia	-24.8			-24.8	6.5	3.4		collagen	cyprinid	cyprinid	Meadows et al. 2020	archaeological
Zamostje II	Russia	-23.7			-23.7	7.5	3.3		collagen	cyprinid	cyprinid	Meadows et al. 2020	archaeological
Zamostje II	Russia	-26.3			-26.3	8.2	3.4		collagen	cyprinid	cyprinid	Meadows et al. 2020	archaeological
Zamostje II	Russia	-25.1			-25.1	7.3	3.3		collagen	cyprinid	cyprinid	Meadows et al. 2020	archaeological
Zamostje II	Russia	-27			-27	7.5	3.5		collagen	cyprinid	cyprinid	Meadows et al. 2020	archaeological
Zamostje II	Russia	-26.5			-26.5	9.5	3.5		collagen	cyprinid	cyprinid	Meadows et al. 2020	archaeological
Zamostje II	Russia	-27.3			-27.3	8	3.3		collagen	cyprinid	cyprinid	Meadows et al. 2020	archaeological
Paasivesi	Finland	-27.2	-25.2	-21.6519	-21.6519	9.2	3.3		muscle	Coregonus albula	vendance	Strandberg et al. 2015	in available SI raw data no lipid correction -> lipid adjustment after Kiljunen et al 2006, then muscle (d13Cadj vaues adjusted by +2.9‰ for a muscle-collagen fractionation (Robson et a. 2012) and by +2‰ for the Suess effect)
Paasivesi	Finland	-28.7	-26.7	-22.9595	-22.9595	9.2	3.4		muscle	Coregonus albula	vendance	Strandberg et al. 2015	in available SI raw data no lipid correction -> lipid adjustment after Kiljunen et al 2006, then muscle (d13Cadj vaues adjusted by +2.9‰ for a muscle-collagen fractionation (Robson et a. 2012) and by +2‰ for the Suess effect)
Paasivesi	Finland	-27.6	-25.6	-22.2567	-22.2567	8.8	3.2		muscle	Coregonus albula	vendance	Strandberg et al. 2015	in available SI raw data no lipid correction -> lipid adjustment after Kiljunen et al 2006, then muscle (d13Cadj vaues adjusted by +2.9‰ for a muscle-collagen fractionation (Robson et a. 2012) and by +2‰ for the Suess effect)
Paasivesi	Finland	-27.9	-25.9	-22.3519	-22.3519	9.5	3.3		muscle	Coregonus albula	vendance	Strandberg et al. 2015	in available SI raw data no lipid correction -> lipid adjustment after Kiljunen et al 2006, then muscle (d13Cadj vaues adjusted by +2.9‰ for a muscle-collagen fractionation (Robson et a. 2012) and by +2‰ for the Suess effect)
Paasivesi	Finland	-29	-27	-23.2595	-23.2595	11.9	3.4		muscle	Coregonus albula	vendance	Strandberg et al. 2015	in available SI raw data no lipid correction -> lipid adjustment after Kiljunen et al 2006, then muscle (d13Cadj vaues adjusted by +2.9‰ for a muscle-collagen fractionation (Robson et a. 2012) and by +2‰ for the Suess effect)
Paasivesi	Finland	-27.3	-25.3	-21.7519	-21.7519	9.1	3.3		muscle	Coregonus albula	vendance	Strandberg et al. 2015	in available SI raw data no lipid correction -> lipid adjustment after Kiljunen et al 2006, then muscle (d13Cadj vaues adjusted by +2.9‰ for a muscle-collagen fractionation (Robson et a. 2012) and by +2‰ for the Suess effect)
Paasivesi	Finland	-29.1	-27.1	-23.5519	-23.5519	8.6	3.3		muscle	Coregonus albula	vendance	Strandberg et al. 2015	in available SI raw data no lipid correction -> lipid adjustment after Kiljunen et al 2006, then muscle (d13Cadj vaues adjusted by +2.9‰ for a muscle-collagen fractionation (Robson et a. 2012) and by +2‰ for the Suess effect)
Paasivesi	Finland	-28.5	-26.5	-22.9519	-22.9519	9.3	3.3		muscle	Coregonus albula	vendance	Strandberg et al. 2015	in available SI raw data no lipid correction -> lipid adjustment after Kiljunen et al 2006, then muscle (d13Cadj vaues adjusted by +2.9‰ for a muscle-collagen fractionation (Robson et a. 2012) and by +2‰ for the Suess effect)
Paasivesi	Finland	-29	-27	-23.2595	-23.2595	9.7	3.4		muscle	Coregonus albula	vendance	Salonen et al. 2019	in available SI raw data no lipid correction -> lipid adjustment after Kiljunen et al 2006, then muscle (d13Cadj vaues adjusted by +2.9‰ for a muscle-collagen fractionation (Robson et a. 2012) and by +2‰ for the Suess effect)
Paasivesi	Finland	-28.9	-26.9	-23.5567	-23.5567	9.5	3.2		muscle	Coregonus albula	vendance	Salonen et al. 2019	in available SI raw data no lipid correction -> lipid adjustment after Kiljunen et al 2006, then muscle (d13Cadj vaues adjusted by +2.9‰ for a muscle-collagen fractionation (Robson et a. 2012) and by +2‰ for the Suess effect)
Paasivesi	Finland	-28.8	-26.8	-23.2519	-23.2519	10	3.3		muscle	Coregonus albula	vendance	Salonen et al. 2019	in available SI raw data no lipid correction -> lipid adjustment after Kiljunen et al 2006, then muscle (d13Cadj vaues adjusted by +2.9‰ for a muscle-collagen fractionation (Robson et a. 2012) and by +2‰ for the Suess effect)
Paasivesi	Finland	-28.7	-26.7	-23.3567	-23.3567	9.3	3.2		muscle	Coregonus albula	vendance	Salonen et al. 2019	in available SI raw data no lipid correction -> lipid adjustment after Kiljunen et al 2006, then muscle (d13Cadj vaues adjusted by +2.9‰ for a muscle-collagen fractionation (Robson et a. 2012) and by +2‰ for the Suess effect)
Paasivesi	Finland	-28.9	-26.9	-23.3519	-23.3519	9.6	3.3		muscle	Coregonus albula	vendance	Salonen et al. 2019	in available SI raw data no lipid correction -> lipid adjustment after Kiljunen et al 2006, then muscle (d13Cadj vaues adjusted by +2.9‰ for a muscle-collagen fractionation (Robson et a. 2012) and by +2‰ for the Suess effect)
					-22.9092	9.40714			muscle
Saimaa	Finland	-27.775	-25.775	-22.875	-22.875	9.9			muscle	Coregonus albula	vendace	Auttila et al. 2016	n=30 in original with SD 0.4, 0.57 for Nd13Cadj values adjusted a)using a lipid correction after Kiljunen 2006 (already in original values) then b) by +2.9‰ for a muscle-collagen fractionation (Robson et al. 2012) and c) by +2‰ for the Suess effect
Krivoe	Finland	-27.15	-25.15	-22.25	-22.25	14.85			muscle	Coregonus albula	vendace	Berezina et al. 2018	n=10 in original publication, SD=1.2 for C and 0.22 for N; lipid removed for d13C measurements, d13Cadj values adjusted by +2.9‰ for a muscle-collagen fractionation (Robson et al. 2012) and c) by +2‰ for the Suess effect
Onega	Russia	-28.8915	-26.8915	-23.2167	-23.2167	8	6.2	vertebrae	collagen	Coregonus albula	whitefish	Schulting et al. 2022	there was a lipid removed for C version, but we chose raw values and the Kiljunen correction as the lipid corrected values are strange - then Suess effect (+2) and muscle adjustedment was added (+2.9) as in original publication	OxA-39477
Saimaa	Finland	-25.5238	-23.5238	-20.6238	-20.6238	9.5952	0.6895		muscle	Coregonus lavaretus	whitefish	Auttila et al. 2019	n=19 in original publication with SD 0.8 for C and 0.69 for N; d13Cadj values adjusted a) using a lipid correction after Kiljunen 2006 (already in original values) then b) by +2.9‰ for a muscle-collagen fractionation (Robson et al. 2012) and c) by +2‰ for the Suess effect
Minino	Russia	-23.3	-21.3		-23.3	10.4	3.2	bone	collagen	Esox lucius	pike	Wood et al. 2013	archaeological
Minino	Russia	-23.5	-21.5		-23.5	10.9	3.2	bone	collagen	Esox lucius	pike	Wood et al. 2013	archaeological
Minino	Russia	-24.3	-22.3		-24.3	11.5	3.2	bone	collagen	Esox lucius	pike	Wood et al. 2013	archaeological
Zamostje II	Russia	-23			-23	9.6	3.2		collagen	esox lucius	pike	Meadows et al. 2020	archaeological
Zamostje II	Russia	-21.8			-21.8	7.7	3.5		collagen	esox lucius	pike	Meadows et al. 2020	archaeological
Zamostje II	Russia	-20.1			-20.1	7.6	3.5		collagen	esox lucius	pike	Meadows et al. 2020	archaeological
Zamostje II	Russia	-22.3			-22.3	8.5	3.4		collagen	esox lucius	pike	Meadows et al. 2020	archaeological
Zamostje II	Russia	-20			-20	8.2	3.3		collagen	esox lucius	pike	Meadows et al. 2020	archaeological
Zamostje II	Russia	-20.6			-20.6	8.7	3.3		collagen	esox lucius	pike	Meadows et al. 2020	archaeological
Zamostje II	Russia	-23.3			-23.3	8.7	3.5		collagen	esox lucius	pike	Meadows et al. 2020	archaeological
Zamostje II	Russia	-20.4			-20.4	8.2	3.4		collagen	esox lucius	pike	Meadows et al. 2020	archaeological
Zamostje II	Russia	-19.5			-19.5	8	3.3		collagen	esox lucius	pike	Meadows et al. 2020	archaeological
Paasivesi	Finland	-26	-24	-20.6567	-20.6567	12	3.2		muscle	Esox lucius	pike	Salonen et al. 2019	in available SI raw data no lipid correction -> lipid adjustment after Kiljunen et al 2006, then muscle (d13Cadj vaues adjusted by +2.9‰ for a muscle-collagen fractionation (Robson et a. 2012) and by +2‰ for the Suess effect)
Paasivesi	Finland	-26	-24	-20.6567	-20.6567	11.8	3.2		muscle	Esox lucius	pike	Salonen et al. 2019	in available SI raw data no lipid correction -> lipid adjustment after Kiljunen et al 2006, then muscle (d13Cadj vaues adjusted by +2.9‰ for a muscle-collagen fractionation (Robson et a. 2012) and by +2‰ for the Suess effect)
Paasivesi	Finland	-23.3	-21.3	-17.9567	-17.9567	11	3.2		muscle	Esox lucius	pike	Salonen et al. 2019	in available SI raw data no lipid correction -> lipid adjustment after Kiljunen et al 2006, then muscle (d13Cadj vaues adjusted by +2.9‰ for a muscle-collagen fractionation (Robson et a. 2012) and by +2‰ for the Suess effect)
Saimaa	Finland	-26	-24	-21.1	-21.1	11.3			muscle	Esox lucius	pike	Auttila et al. 2015	n=11 in original publication with SD 0.6 for C and 0.8 for N; d13Cadj values adjusted a)using a lipid correction after Kiljunen 2006 (already in original values) then b) by +2.9‰ for a muscle-collagen fractionation (Robson et al. 2012) and c) by +2‰ for the Suess effect
Vologda region	Russia	-29.61	-27.61	-23.5175	-23.5175	11.73	3.6		muscle	esox lucius	pike	Ivanova et al. 2024	n=20 in original publication with SD 1.7 for C and 1.41 for N; there was a lipid removed for C version, but we chose raw values and the Kiljunen correction as the lipid corrected values are strange - then Suess effect and muscle adjustedment was added
Saimaa	Finland	-25.8789	-23.8789	-20.9789	-20.9789	11.5947	0.8708		muscle	Lota lota	burbot	Auttila et al. 2015	n=30 in original publication with SD 1.0 for C and 0.87 for N ; d13Cadj values adjusted a)using a lipid correction after Kiljunen 2006 (already in original values) then b) by +2.9‰ for a muscle-collagen fractionation (Robson et al. 2012) and c) by +2‰ for the Suess effect
Zamostje II	Russia	-22.4			-22.4	11.3	3.3		collagen	lutra lutra	otter	Meadows et al. 2020	archaeological
Paasivesi	Finland	-29	-27	-25.2263	-25.2263	11.5	2.6		muscle	Osmerus eperlanus	smelt	Salonen et al. 2019	in available SI raw data no lipid correction -> lipid adjustment after Kiljunen et al 2006, then muscle (d13Cadj vaues adjusted by +2.9‰ for a muscle-collagen fractionation (Robson et a. 2012) and by +2‰ for the Suess effect)
Paasivesi	Finland	-28.4	-26.4	-22.8519	-22.8519	11.8	3.3		muscle	Osmerus eperlanus	smelt	Salonen et al. 2019	in available SI raw data no lipid correction -> lipid adjustment after Kiljunen et al 2006, then muscle (d13Cadj vaues adjusted by +2.9‰ for a muscle-collagen fractionation (Robson et a. 2012) and by +2‰ for the Suess effect)
Paasivesi	Finland	-29.3	-27.3	-23.3784	-23.3784	11.2	3.5		muscle	Osmerus eperlanus	smelt	Salonen et al. 2019	in available SI raw data no lipid correction -> lipid adjustment after Kiljunen et al 2006, then muscle (d13Cadj vaues adjusted by +2.9‰ for a muscle-collagen fractionation (Robson et a. 2012) and by +2‰ for the Suess effect)
Paasivesi	Finland	-28.8	-26.8	-23.4567	-23.4567	11.5	3.2		muscle	Osmerus eperlanus	smelt	Salonen et al. 2019	in available SI raw data no lipid correction -> lipid adjustment after Kiljunen et al 2006, then muscle (d13Cadj vaues adjusted by +2.9‰ for a muscle-collagen fractionation (Robson et a. 2012) and by +2‰ for the Suess effect)
Paasivesi	Finland	-28.4	-26.4	-23.0567	-23.0567	11	3.2		muscle	Osmerus eperlanus	smelt	Salonen et al. 2019	in available SI raw data no lipid correction -> lipid adjustment after Kiljunen et al 2006, then muscle (d13Cadj vaues adjusted by +2.9‰ for a muscle-collagen fractionation (Robson et a. 2012) and by +2‰ for the Suess effect)
Saimaa	Finland	-23.66	-21.66	-18.76	-18.76	10.76			muscle	Osmerus eperlanus	smelt	Auttila et al. 2015	n=8 in original publication with SD 1.0 for C and 0.87 for N – d13Cadj values adjusted a)using a lipid correction after Kiljunen 2006 (already in original values) then b) by +2.9‰ for a muscle-collagen fractionation (Robson et al. 2012) and c) by +2‰ for the Suess effect
Paasivesi	Finland	-25.1	-23.1	-19.7567	-19.7567	11.2	3.2		muscle	Perca fluviatilis	perch	Salonen et al. 2019	in available SI raw data no lipid correction -> lipid adjustment after Kiljunen et al 2006, then muscle (d13Cadj vaues adjusted by +2.9‰ for a muscle-collagen fractionation (Robson et a. 2012) and by +2‰ for the Suess effect)
Paasivesi	Finland	-24.6	-22.6	-19.2567	-19.2567	10.9	3.2		muscle	Perca fluviatilis	perch	Salonen et al. 2019	in available SI raw data no lipid correction -> lipid adjustment after Kiljunen et al 2006, then muscle (d13Cadj vaues adjusted by +2.9‰ for a muscle-collagen fractionation (Robson et a. 2012) and by +2‰ for the Suess effect)
Paasivesi	Finland	-26.8	-24.8	-21.4567	-21.4567	12.7	3.2		muscle	Perca fluviatilis	perch	Salonen et al. 2019	in available SI raw data no lipid correction -> lipid adjustment after Kiljunen et al 2006, then muscle (d13Cadj vaues adjusted by +2.9‰ for a muscle-collagen fractionation (Robson et a. 2012) and by +2‰ for the Suess effect)
Saimaa	Finland	-27.03	-25.03	-22.13	-22.13	9.2			muscle	Perca fluviatilis	perch	Auttila et al. 2015	n=45 in original publication with SD 1.2 for C and 0.61 for N ; – d13Cadj values adjusted a)using a lipid correction after Kiljunen 2006 (already in original values) then b) by +2.9‰ for a muscle-collagen fractionation (Robson et al. 2012) and c) by +2‰ for the Suess effect
Jyväsjärvi	Finland	-31.29	-29.29	-26.39	-26.39	14.47			muscle	Perca fluviatilis	perch	Syväranta et al. 2006	n=108 in original publication with SD 1.0 for C and 0.77 for N; – d13Cadj values not adjusted for lipid correction as effect in dorsal muscle assumed to be minimal, but by +2.9‰ for a muscle-collagen fractionation (Robson et al. 2012) and c) by +2‰ for the Suess effect
Krivoe	Finland	-27.1667	-25.1667	-22.2667	-22.2667	15.6			muscle	Perca fluviatilis	perch	Berezina et al. 2018	n=15 in original publication with SD 1.4 for C and 0.48 for N;–lipid removed for d13C measurements, d13Cadj values adjusted by +2.9‰ for a muscle-collagen fractionation (Robson et al. 2012) and c) by +2‰ for the Suess effect
Vologda region	Russia	-28.96	-26.96	-23.0384	-23.0384	11.47	3.5		muscle	Perca fluviatilis	perch	Ivanova et al. 2024	n=20 in original publication with SD 2.7 for C and 1.18 for N; there was a lipid removed for C version, but we chose raw values and the Kiljunen correction as the lipid corrected values are strange - then Suess effect and muscle adjustedment was added
Onega	Russia	-20.2945	-18.2945	-13.4893	-13.4893	9.57152	4.089		muscle	Perca fluviatilis	perch	Schulting et al. 2022	lipid adjustment after Kiljunen et al 2006, then muscle (d13Cadj vaues adjusted by +2.9‰ for a muscle-collagen fractionation (Robson et a. 2012) and by +2‰ for the Suess effect) - removed from evaluations due to unusual d13C values	OxA-39476
Onega	Russia	-19.7129	-17.7129	-13.7063	-13.7063	9.98087	3.549		muscle	Perca fluviatilis	perch	Schulting et al. 2022	lipid adjustment after Kiljunen et al 2006, then muscle (d13Cadj vaues adjusted by +2.9‰ for a muscle-collagen fractionation (Robson et a. 2012) and by +2‰ for the Suess effect) - removed from evaluations due to unusual d13C values	OxA-39475
Onega	Russia	-24.1493	-22.1493	-17.4606	-17.4606	9.13781	4		muscle	Perca fluviatilis	perch	this study	lipid adjustment after Kiljunen et al 2006, then muscle (d13Cadj vaues adjusted by +2.9‰ for a muscle-collagen fractionation (Robson et a. 2012) and by +2‰ for the Suess effect) - removed from evaluations due to unusual d13C values
Onega	Russia	-21.4487	-19.4487	-15.7082	-15.7082	9.07377	3.4		muscle	Perca fluviatilis	perch	this study	lipid adjustment after Kiljunen et al 2006, then muscle (d13Cadj vaues adjusted by +2.9‰ for a muscle-collagen fractionation (Robson et a. 2012) and by +2‰ for the Suess effect) - removed from evaluations due to unusual d13C values
Onega	Russia	-17.7576	-15.7576	-11.8359	-11.8359	7.50693	3.5		muscle	Perca fluviatilis	perch	this study	lipid adjustment after Kiljunen et al 2006, then muscle (d13Cadj vaues adjusted by +2.9‰ for a muscle-collagen fractionation (Robson et a. 2012) and by +2‰ for the Suess effect) - removed from evaluations due to unusual d13C values
Saimaa	Finland	-25.9667	-23.9667	-21.0667	-21.0667	8.5333			muscle	Rutilus rutilus	roach	Auttila et al. 2015	n=40 in original publication with SD 2.1 for C and 0.81 for N;1 – d13Cadj values adjusted a)using a lipid correction after Kiljunen 2006 (already in original values) then b) by +2.9‰ for a muscle-collagen fractionation (Robson et al. 2012) and c) by +2‰ for the Suess effect
Jyväsjärvi	Finland	-29.15	-27.15	-24.25	-24.25	12.97			muscle	Rutilus rutilus	roach	Syväranta et al. 2006	n=92 in original publication with SD 2 for C and 1.01 for N;– d13Cadj values not adjusted for lipid correction as effect in dorsal muscle assumed to be minimal, but by +2.9‰ for a muscle-collagen fractionation (Robson et al. 2012) and c) by +2‰ for the Suess effect
Vologda region	Russia	-30.06	-28.06	-23.9675	-23.9675	9.99	3.6		muscle	Rutilus rutilus	roach	Ivanova et al. 2024	n=20 in original publication with SD 2.6 for C and 1.37 for N; there was a lipid removed for C version, but we chose raw values and the Kiljunen correction as the lipid corrected values are strange - then Suess effect and muscle adjustedment was added
Paasivesi	Finland	-26.6	-24.6	-21.2567	-21.2567	12.4	3.2		muscle	Sander lucioperca	zander	Salonen et al. 2019	in available SI raw data no lipid correction -> lipid adjustment after Kiljunen et al 2006, then muscle (d13Cadj vaues adjusted by +2.9‰ for a muscle-collagen fractionation (Robson et a. 2012) and by +2‰ for the Suess effect)
Paasivesi	Finland	-27.7	-25.7	-22.3567	-22.3567	12.5	3.2		muscle	Sander lucioperca	zander	Salonen et al. 2019	in available SI raw data no lipid correction -> lipid adjustment after Kiljunen et al 2006, then muscle (d13Cadj vaues adjusted by +2.9‰ for a muscle-collagen fractionation (Robson et a. 2012) and by +2‰ for the Suess effect)
Paasivesi	Finland	-27.6	-25.6	-22.2567	-22.2567	12.8	3.2		muscle	Sander lucioperca	zander	Salonen et al. 2019	in available SI raw data no lipid correction -> lipid adjustment after Kiljunen et al 2006, then muscle (d13Cadj vaues adjusted by +2.9‰ for a muscle-collagen fractionation (Robson et a. 2012) and by +2‰ for the Suess effect)
Paasivesi	Finland	-27.4	-25.4	-22.0567	-22.0567	11.6	3.2		muscle	Sander lucioperca	zander	Salonen et al. 2019	in available SI raw data no lipid correction -> lipid adjustment after Kiljunen et al 2006, then muscle (d13Cadj vaues adjusted by +2.9‰ for a muscle-collagen fractionation (Robson et a. 2012) and by +2‰ for the Suess effect)
Paasivesi	Finland	-27.4	-25.4	-22.0567	-22.0567	11.6	3.2		muscle	Sander lucioperca	zander	Salonen et al. 2019	in available SI raw data no lipid correction -> lipid adjustment after Kiljunen et al 2006, then muscle (d13Cadj vaues adjusted by +2.9‰ for a muscle-collagen fractionation (Robson et a. 2012) and by +2‰ for the Suess effect)
Saimaa	Finland	-27.5545	-25.5545	-22.6545	-22.6545	12.0909			muscle	Sander lucioperca	zander	Auttila et al. 2015	n=21 in original publication with SD 0.6 for C and 0.79 for N;1 – d13Cadj values adjusted a)using a lipid correction after Kiljunen 2006 (already in original values) then b) by +2.9‰ for a muscle-collagen fractionation (Robson et al. 2012) and c) by +2‰ for the Suess effect
Onega	Russia	-22.9098	-20.9098	-20.2617	-20.2617	9.92107	3.3	vertebrae	collagen	Sander lucioperca	zander	this study	there was a lipid removed for C version, but we chose raw values and the Kiljunen correction as the lipid corrected values are strange - then Suess effect (+2) and muscle adjustedment was added (+2.9)
PLANTS
Site	Country	δ13C	δ13C_corr_Suess (+2‰, Dombrosky 2020)		Final δ13C value for comparison with archaeological collagen	δ15N	CN	Element	Tissue	Taxon	Common Name	Reference	Comment
Oulu	Finland	-29.5	-27.5		-27.5					Arabidopsis thaliana	mouse ear cress	Cooper et al. 2023	n=120, SD 0.82 in C and no N
South-West Alaksa	USA	-27.5	-25.5		-25.5	2.6	3.5			Honckenya peploides	Beach greens	Nash et al. 2012	n=4, SD 0.7 for C and 3.5 for N
South-West Alaksa	USA	-24.8	-22.8		-22.8	-1.5	2.4			rubus sp.	Blackberries	Nash et al. 2012	n=3, SD 1.2 for C and 2.4 for N
South-West Alaksa	USA	-26.2	-24.2		-24.2	1.8	1			ranunculus sp.	Buttercup	Nash et al. 2012	n=4, SD 0.9 for C and 1.8 for N
South-West Alaksa	USA	-26.2	-24.2		-24.2					empetrum nigrum	Crowberry5	Nash et al. 2012
South-West Alaksa	USA	-27.2	-25.2		-25.2	-1.6	1.2			diverse but often eriophorum sp. roots	Mouse food7	Nash et al. 2012	n=2, SD 0.4 for C and 1.2 for N
South-West Alaksa	USA	-31	-29		-29	-0.6				unclear	Pond plant	Nash et al. 2012
South-West Alaksa	USA	-25.3	-23.3		-23.3	1.1	1			rubus spectabilis	Salmonberries	Nash et al. 2012	n=5, SD 0.9 for C and 1.1 for N
South-West Alaksa	USA	-28.9	-26.9		-26.9	2.8				Rumex arcticus	Sourdock	Nash et al. 2012
South-West Alaksa	USA	-29.3	-27.3		-27.3	-2.7				Artemisia tilesii	Stinkweed	Nash et al. 2012
South-West Alaksa	USA	-27.1	-25.1		-25.1	-3.6	2.5			rhododendron sp.	Tundra tea	Nash et al. 2012	n=3, SD 1 for C and 2.5 for N
Latvia	Latvia	-27.8	-25.8		-25.8	3.4		berries		Vaccinium myrtillus	bilberries	Klavins et al. 2021	n=5
Latvia	Latvia	-26.6	-24.6		-24.6	4		berries		Vaccinium myrtillus	bilberries	Klavins et al. 2021	n=5
Latvia	Latvia	-26.9	-24.9		-24.9	0.4		berries		Vaccinium myrtillus	bilberries	Klavins et al. 2021	n=5
Latvia	Latvia	-28.7	-26.7		-26.7	4.2		berries		Vaccinium myrtillus	bilberries	Klavins et al. 2021	n=5
Latvia	Latvia	-28.3	-26.3		-26.3	-2		berries		Vaccinium myrtillus	bilberries	Klavins et al. 2021	n=5
Latvia	Latvia	-28.6	-26.6		-26.6	5.2		berries		Vaccinium myrtillus	bilberries	Klavins et al. 2021	n=5
Latvia	Latvia	-26.7	-24.7		-24.7	-0.1		berries		Vaccinium myrtillus	bilberries	Klavins et al. 2021	n=5
Latvia	Latvia	-27.6	-25.6		-25.6	1.6		berries		Vaccinium myrtillus	bilberries	Klavins et al. 2021	n=5
Latvia	Latvia	-28.2	-26.2		-26.2	3.2		berries		Vaccinium myrtillus	bilberries	Klavins et al. 2021	n=5
Latvia	Latvia	-29.2	-27.2		-27.2	4.5		berries		Vaccinium myrtillus	bilberries	Klavins et al. 2021	n=5
Latvia	Latvia	-27.6	-25.6		-25.6	0.2		berries		Vaccinium myrtillus	bilberries	Klavins et al. 2021	n=5
Latvia	Latvia	-28.5	-26.5		-26.5	-2.2		berries		Vaccinium myrtillus	bilberries	Klavins et al. 2021	n=5
Latvia	Latvia	-28.9	-26.9		-26.9	1.8		berries		Vaccinium myrtillus	bilberries	Klavins et al. 2021	n=5
Zamostje II	Russia	-25.7	-25.7		-25.7	4	38.9	seed/berry	charred	nuphar lutea	waterlily	Meadows et al. 2020	archaeological
Zamostje II	Russia	-28	-28		-28	1.6	49.1	seed/berry	charred	prunus padus	bird cherry	Meadows et al. 2020	archaeological
Zamostje II	Russia	-23.4	-21.4		-21.4	-1.1	158.9	seed/berry	dried	Viburnum opulus	guelder rose	Meadows et al. 2020	modern
Zamostje II	Russia	-27.5	-25.5		-25.5	-5.3	209.6	seed/berry	dried	Viburnum opulus	guelder rose	Meadows et al. 2020	modern
Zamostje II	Russia	-25.2	-23.2		-23.2	-2.6	195.3	seed/berry	dried	Viburnum opulus	guelder rose	Meadows et al. 2020	modern
Zamostje II	Russia	-25.6	-23.6		-23.6	-6.2	203.5	seed/berry	dried	Viburnum opulus	guelder rose	Meadows et al. 2020	modern
Zamostje II	Russia	-26.3	-24.3		-24.3	-2.8	149.5	seed/berry	dried	Viburnum opulus	guelder rose	Meadows et al. 2020	modern
Zamostje II	Russia	-25.6	-23.6		-23.6	-0.2	97.6	seed/berry	dried	Viburnum opulus	guelder rose	Meadows et al. 2020	modern
Zamostje II	Russia	-24.8	-22.8		-22.8	-4.1	179	seed/berry	dried	Viburnum opulus	guelder rose	Meadows et al. 2020	modern
Zamostje II	Russia	-24.7	-22.7		-22.7	-4.4	194.4	seed/berry	dried	Viburnum opulus	guelder rose	Meadows et al. 2020	modern
Zamostje II	Russia	-27.4	-27.4		-27.4	12.4	25.1	seed/berry	charred	Viburnum opulus	guelder rose	Meadows et al. 2020	archaeological
References:
Auttila, M., Sinisalo, T., Valtonen, M., Niemi, M., Viljanen, M., Kurkilahti, M., & Kunnasranta, M. (2015). Diet composition and seasonal feeding patterns of a freshwater ringed seal (Pusa hispida saimensis). Marine Mammal Science, 31(1), 45-65.
Berezina, N. A., Strelnikova, A. P., & Maximov, A. A. (2018). The benthos as the basis of vendace, Coregonus albula, and perch, Perca fluviatilis, diets in an oligotrophic sub-Arctic lake. Polar Biology, 41, 1789-1799.
Cooper, C. G., Cooper, M. D., Richards, M. P., & Schmitt, J. (2023). Geographic and seasonal variation in δ13C values of C3 plant arabidopsis: Archaeological implications. Journal of Archaeological Science, 149, 105709.
Etu-Sihvola, H., Bocherens, H., Drucker, D. G., Junno, A., Mannermaa, K., Oinonen, M., ... & Arppe, L. (2019). The dIANA database–Resource for isotopic paleodietary research in the Baltic Sea area. Journal of archaeological science: Reports, 24, 1003-1013.
Ivanova, E., Rumiantseva, O., Kopylov, D., Elizarova, A., & Komov, V. (2024). Mercury content and the ratio of stable nitrogen isotopes in the hair of residents from industrial city and specially protected natural area of Russia. Environmental Science and Pollution Research, 1-12.
Klavins, L., Maaga, I., Bertins, M., Hykkerud, A. L., Karppinen, K., Bobinas, Č., ... & Klavins, M. (2021). Trace element concentration and stable isotope ratio analysis in blueberries and bilberries: A tool for quality and authenticity control. Foods, 10(3), 567.
Meadows, J., Lozovskaya, O., Bondetti, M., Drucker, D. G., & Moiseyev, V. (2020). Human palaeodiet at Zamostje 2, central Russia: Results of radiocarbon and stable isotope analyses. Quaternary International, 541, 89-103.
Nash, S. H., Bersamin, A., Kristal, A. R., Hopkins, S. E., Church, R. S., Pasker, R. L., ... & O'brien, D. M. (2012). Stable Nitrogen and Carbon Isotope Ratios Indicate Traditional and Market Food Intake in an Indigenous Circumpolar Population3. The Journal of nutrition, 142(1), 84-90.
Salonen, J. K., Hiltunen, M., Figueiredo, K., Paavilainen, P., Sinisalo, T., Strandberg, U., ... & Taskinen, J. (2019). Population structure, life cycle, and trophic niche of the glacial relict amphipod, Gammaracanthus lacustris, in a large boreal lake. Freshwater Biology, 64(12), 2176-2188.
Schulting, R. J., Mannermaa, K., Tarasov, P. E., Higham, T., Ramsey, C. B., Khartanovich, V., ... & Weber, A. (2022). Radiocarbon dating from Yuzhniy Oleniy Ostrov cemetery reveals complex human responses to socio-ecological stress during the 8.2 ka cooling event. Nature Ecology & Evolution, 6(2), 155-162.
Strandberg, U., Hiltunen, M., Jelkänen, E., Taipale, S. J., Kainz, M. J., Brett, M. T., & Kankaala, P. (2015). Selective transfer of polyunsaturated fatty acids from phytoplankton to planktivorous fish in large boreal lakes. Science of the Total Environment, 536, 858-865.
Syväranta, J., HämäLäinen, H., & Jones, R. I. (2006). Within‐lake variability in carbon and nitrogen stable isotope signatures. Freshwater Biology, 51(6), 1090-1102.
Wood, R. E., Higham, T. F., Buzilhova, A., Suvorov, A., Heinemeier, J., & Olsen, J. (2013). Freshwater radiocarbon reservoir effects at the burial ground of Minino, northwest Russia. Radiocarbon, 55(1), 163-177.
For lipid correction:
Kiljunen, M., Grey, J., Sinisalo, T., Harrod, C., Immonen, H., & Jones, R. I. (2006). A revised model for lipid‐normalizing δ13C values from aquatic organisms, with implications for isotope mixing models. Journal of Applied Ecology, 43(6), 1213-1222.
Muscle to collagen adjustment:
Robson, H., Andersen, S., Craig, O., Fischer, A., Glykou, A., Hartz, S., ... & Heron, C. (2012). Carbon and nitrogen isotope signals in eel bone collagen from Mesolithic and Neolithic sites in northern Europe. Journal of Archaeological Science, 39(7), 2003-2011.
For Suess correction:
Dombrosky J. A~ 1000-year 13C Suess correction model for the study of past ecosystems. The Holocene. 2020 Mar;30(3):474-8.

## Sheet: S4 Source to Food Values
SOURCE VALUES								TO FOOD VALUES USED IN MODELS (from weighted averages)
								Original	δ13C				δ15N
	n	δ13C*	δ13C_SD	δ15N	δ15N_SD				All (model 1.1, 2.1)	SD	YOO (model 2.1, 2.2)	SD	All (model 1.1, 2.1)	SD	YOO (model 2.1, 2.2)	SD
TERRESTRIAL MEAT ALL								Aquatic Collagen	-23.3527	1.27157	-21.7392	1.47748	9.84829	1.94856	9.02742	0.877133
Weighted Average	109	-21.8336	0.56702	4.53649	1.41074			Terrestrial Collagen	-21.8336	0.56702	-21.9411	0.493245	4.53649	1.41074	4.47054	0.833531
								Plant Bulk	-26	1.8	NA	NA	0.3	2.3	NA	NA
TERRESTRIAL MEAT YOO
Weighted Average	22	-21.9411	0.493245	4.47054	0.833531			To protein	δ13C				δ15N
									All (model 1.1, 2.1)	SD	YOO (model 2.1, 2.2)	SD	All (model 1.1, 2.1)	SD	YOO (model 2.1, 2.2)	SD
								Aquatic Protein	-24.3527	1.27157	-22.7392	1.47748	11.8483	1.94856	11.0274	0.877133	Δ13C protein-collagen −1‰; Δ15N protein-collagen +2‰ (Fernandes et al. 2015)
AQUATIC ALL								Terrestrial Protein	-23.8336	0.56702	-23.9411	0.493245	6.53649	1.41074	6.47054	0.833531	Δ13C protein-collagen −2‰; Δ15N protein-collagen +2‰ (Fernandes et al. 2015)
Weighted Average	522	-23.3527	1.27157	9.84829	1.94856			Plant Protein	-28	1.8	NA	NA	0.3	2.3	NA	NA	Δ13C protein-bulk -2‰, d15N is the bulk value as it is only transmitted via the protein portion (Fernandes et al. 2015)
AQUATIC YOO								To Energy	δ13C				δ15N
Weighted Average	7	-16.5255	3.76889	9.02742	0.877133				All (model 1.1, 2.1)	SD	YOO (model 2.1, 2.2)	SD	All (model 1.1, 2.1)	SD	YOO (model 2.1, 2.2)	SD
(No Perch d13C)	2/7	-21.7392	1.47748	9	0.9			Aquatic Energy	-30.3527	1.27157	-28.7392	1.47748	NA	NA	NA	NA	Δ13C lipids-collagen −7‰, assumed contribution to d15N nearing 0 (Fernandes et al. 2015)
								Terrestrial Energy	-29.8336	0.56702	-29.9411	0.493245	NA	NA	NA	NA	Δ13C lipids-collagen −8‰, assumed contribution to d15N nearing 0 (Fernandes et al. 2015)
TERRESTRIAL PLANTS ALL								Plant Energy	-25.5	1.8	NA	NA	NA	NA	NA	NA	Δ13C carbs-collagen +0.5‰, assumed contribution to d15N nearing 0 (Fernandes et al. 2015)
Weighted Average	221	-27.0498	0.835683	0.526697	1.09063
								To Bulk	δ13C				δ15N
									All (model 1.1, 2.1)	SD	YOO (model 2.1, 2.2)	SD	All (model 1.1, 2.1)	SD	YOO (model 2.1, 2.2)	SD
								Aquatic Bulk	-25.8527	1.27157	-24.2392	1.47748	NA	NA	NA	NA	Estimated as a weighted mean (according to nutrient composition—see above) of lipid and protein δ13C values. (Fernandes 2015) ->((Concentration of protein *d13C of protein)+(concentration of energy*d13C of energy))/100
								Terrestrial Bulk	-25.9336	0.56702	-26.0411	0.493245	NA	NA	NA	NA	Estimated as a weighted mean (according to nutrient composition—see above) of lipid and protein δ13C values. (Fernandes 2015) ->((Concentration of protein *d13C of protein)+(concentration of energy*d13C of energy))/100
*Where necessary, corrected (+2) for Suess effect (Dombrosky 2020), for fish also calculated to ancient collagen -> with Kiljunen et al. 2006 lipid correction equation and (+2.9) muscle to collagen fractionation (Robson et al. 2012); for plants bulk value.								Plant Bulk	-26	1.8	NA	NA	0.3	2.3	NA	NA	Original Measurements

## Sheet: S5 Concentrations
Concentration Values in % dry weight
*USDA values, preferentially selected from SR Legacy Food.
Plants	Green Cabbage*	Spring Onion*	Nettle*	Pine Nut*	Turnip *	Dandelion*	Blue Berries*	Cranberry, low bush or lingonberry, raw *	Cloudberry*	Mashu Root*	Iceland Lichen (Nuñez 1999)	Average
Protein	0.126816	0.195513	0.262852	0.164226	0.121131	0.214286	0.0854342	0.0305344	0.20339	0.216418	0.0277778	0.15
Energy	0.873184	0.804487	0.737148	0.835774	0.878869	0.785714	0.914566	0.969466	0.79661	0.783582	0.972222	0.85
Aquatic	Perch*	Northern Pike*	Trout*	Smelt, dried*	Smelt, fresh*	Burbot*	Cisco*	Roe*	Blackfish Alaska*	Northern Pike Liver*	Fish, sheefish, raw (Alaska Native)*	Fish, whitefish, broad, head, eyes, cheeks and soft bones (Alaska Native)*	Fish, whitefish, broad, liver (Alaska Native)*	Fish, whitefish, eggs (Alaska Native)*	Salmon, red (sockeye), filets with skin, smoked (Alaska Native)*	Whitefish*	Average
Protein	0.899814	0.910807	0.727782	0.682453	0.821662	0.907381	0.85934	0.70592	0.820106	0.549669	0.833959	0.78481	0.460251	0.617647	0.775035	0.732362	0.75
Energy	0.100186	0.089193	0.272218	0.317547	0.178338	0.0926187	0.14066	0.29408	0.179894	0.450331	0.166041	0.21519	0.539749	0.382353	0.224965	0.267638	0.25
Terrestrial	Moose (Hundertmark/Schwartz 1998)	Roe Deer, autumn (Holand 1992)	Caribou, autum (Huot 1989)	Beaver, adult (Soprovich 1995)	European Hare(Thomas 1987)	Black Grouse (Thomas 1987)	Average
Protein	0.7	0.666667	0.676471	0.735683	0.9	0.9	0.76
Energy	0.3	0.333333	0.323529	0.264317	0.0971256	0.1	0.31
Terrestrial Meat Concentrations are adjusted according to recorded proportions of different game to aquired meat (Berkes/Farkas 1978)
	Proportion of terrestrial meat (no waterfowl, fish, seals, bear)	Energy	Protein
Small Animals	0.122449	0.1	0.9
Big Animals	0.530612	0.3	0.7
Fur animals	0.346939	0.26	0.74
Weighted Average		26.2	73.8
Concentration Values used in models
	Protein	Unc.	Energy	Unc.
Plant	15	4	85	4
Aquatic	75	4	25	4
Terrestrial	65	4	35	4
Berkes, Fikret, and Carol S. Farkas. "Eastern James Bay Cree Indians: changing patterns of wild food use and nutrition." Ecology of Food and Nutrition 7.3 (1978): 155-172.
Holand, Ø. (1992). Seasonal variation in body composition of European roe deer. Canadian Journal of Zoology, 70(3), 502-504.
Hundertmark, K. J., & Schwartz, C. C. (1998). Predicting body mass of Alaskan moose (Alces alces gigas) using body measurements and condition assessment. Alces, 34(1), 83-89.
Huot, J. (1989). Body composition of the George River caribou (Rangifer tarandus caribou) in fall and late winter. Canadian Journal of Zoology, 67(1), 103-107.
Thomas, V. G. (1987). Similar winter energy strategies of grouse, hares and rabbits in northern biomes. Oikos, 206-212.
Soprovich, D. W. (1995). Seasonal patterns of body composition and gut morphology of beaver (Castor canadensis).

## Sheet: S6 FRUITS Output
FRUITS Output
Model 1.2a										Model 1.2b										Model 1.2c											Model 1.1a										Model 1.1b
Bulk Values - δ15Ncol, δ13Ccol, δ13Capa										Bulk Values - δ15Ncol, δ13Ccol, δ13Capa										Bulk Values - δ15Ncol, δ13Ccol, δ13Capa											Bulk Values - δ15Ncol, δ13Ccol, δ13Capa										Bulk Values - δ15Ncol, δ13Ccol, δ13Capa
Inclusive Baseline										Inclusive Baseline										Inclusive Baseline											YOO Baseline										YOO Baseline
TEF δ15N 5.5‰										TEF δ15N4.6‰										TEF δ15N 3.6‰											TEF δ15N 5.5‰										TEF δ15N4.6‰
GROUP RESULTS										GROUP RESULTS										GROUP RESULTS											GROUP RESULTS										GROUP RESULTS
Target/Consumer	Source/Food	Mean	sd	2.5pc	median	97.5pc	16pc	84pc		Target/Consumer	Source/Food	Mean	sd	2.5pc	median	97.5pc	16pc	84pc		Target/Consumer	Source/Food	Mean	sd	2.5pc	median	97.5pc	16pc	84pc			Target/Consumer	Source/Food	Mean	sd	2.5pc	median	97.5pc	16pc	84pc		Target/Consumer	Source/Food	Mean	sd	2.5pc	median	97.5pc	16pc	84pc
YOOmed	plants	0.5586	0.05818	0.4936	0.5422	0.7069	0.5051	0.6141		YOOmed	plants	0.5608	0.05418	0.4953	0.549	0.6988	0.5085	0.6118		YOOmed	plants	0.5438	0.04276	0.4939	0.5334	0.6521	0.5029	0.5855			YOOmed	plants	0.5424	0.04356	0.4937	0.5303	0.6554	0.5019	0.5853		YOOmed	plants	0.5358	0.03903	0.4938	0.5246	0.6374	0.5004	0.5732
YOOmed	game	0.0691	0.05631	0.002259	0.05631	0.2036	0.0141	0.1264		YOOmed	game	0.01496	0.011	0.0007622	0.01259	0.04334	0.0042	0.0258		YOOmed	game	0.04368	0.0384	0.001327	0.03328	0.1406	0.0087	0.079			YOOmed	game	0.03757	0.03399	0.0009407	0.02783	0.129	0.0071	0.0691		YOOmed	game	0.02749	0.02447	0.0008489	0.02077	0.09267	0.0052	0.0505
YOOmed	fish	0.3723	0.06964	0.2248	0.378	0.4854	0.3002	0.4456		YOOmed	fish	0.4243	0.05462	0.2878	0.4352	0.4961	0.3713	0.4764		YOOmed	fish	0.4125	0.05195	0.3028	0.4176	0.4941	0.3579	0.4676			YOOmed	fish	0.4201	0.05184	0.2978	0.4281	0.494	0.369	0.4721		YOOmed	fish	0.4367	0.04272	0.3352	0.4445	0.4973	0.3925	0.4788
n1	plants	0.5525	0.05027	0.4935	0.5399	0.672	0.5043	0.6047		n1	plants	0.5647	0.05498	0.4955	0.5529	0.6943	0.5095	0.622		n1	plants	0.539	0.0391	0.4941	0.5295	0.6412	0.5024	0.575			n1	plants	0.5407	0.04086	0.4938	0.5297	0.6458	0.502	0.5814		n1	plants	0.5322	0.03451	0.4938	0.5225	0.6208	0.5006	0.5654
n1	game	0.06774	0.05645	0.002236	0.0531	0.2007	0.0152	0.1237		n1	game	0.0155	0.01057	0.000933	0.01388	0.04078	0.0047	0.0264		n1	game	0.03761	0.0329	0.001142	0.0293	0.127	0.0079	0.0669			n1	game	0.04196	0.03649	0.001599	0.03254	0.1338	0.0095	0.076		n1	game	0.0267	0.02382	0.0007647	0.02045	0.08728	0.0051	0.0491
n1	fish	0.3797	0.06421	0.2455	0.3864	0.483	0.3124	0.445		n1	fish	0.4198	0.05463	0.2986	0.4317	0.4928	0.361	0.4731		n1	fish	0.4234	0.04636	0.3179	0.4304	0.4933	0.3756	0.4689			n1	fish	0.4173	0.04814	0.3136	0.4234	0.4916	0.3672	0.4668		n1	fish	0.4411	0.03883	0.3517	0.4472	0.4966	0.4024	0.4792
g28	plants	0.5729	0.06148	0.4943	0.561	0.7151	0.5114	0.6344		g28	plants	0.573	0.06002	0.4958	0.5617	0.7197	0.5115	0.6333		g28	plants	0.5588	0.0527	0.4941	0.5463	0.6877	0.5068	0.6123			g28	plants	0.5621	0.05895	0.4944	0.5463	0.7137	0.507	0.622		g28	plants	0.554	0.05275	0.4945	0.5395	0.6889	0.5053	0.6071
g28	game	0.09811	0.06937	0.003745	0.08751	0.2663	0.0293	0.1607		g28	game	0.01131	0.008411	0.0004069	0.009655	0.03091	0.003	0.0198		g28	game	0.06412	0.04895	0.001945	0.05458	0.1812	0.0141	0.1127			g28	game	0.05878	0.0493	0.001813	0.04534	0.1861	0.0137	0.1057		g28	game	0.04235	0.03859	0.0011	0.03057	0.1419	0.0078	0.08
g28	fish	0.329	0.07429	0.1695	0.3306	0.4654	0.2574	0.404		g28	fish	0.4157	0.05935	0.2717	0.4261	0.4956	0.3565	0.4755		g28	fish	0.377	0.05744	0.2593	0.378	0.4803	0.3179	0.4386			g28	fish	0.3791	0.06866	0.2212	0.3871	0.4827	0.3104	0.4491		g28	fish	0.4036	0.05847	0.2729	0.4105	0.4926	0.3453	0.4639
g46	plants	0.5627	0.05454	0.4942	0.5511	0.693	0.5083	0.62		g46	plants	0.5694	0.05715	0.4956	0.558	0.6987	0.5108	0.6324		g46	plants	0.5487	0.04645	0.494	0.5368	0.6636	0.5041	0.5957			g46	plants	0.5512	0.05001	0.4943	0.54	0.6794	0.5052	0.594		g46	plants	0.5411	0.04636	0.4941	0.5269	0.669	0.5017	0.581
g46	game	0.07222	0.06347	0.002	0.056	0.2411	0.0138	0.1287		g46	game	0.01061	0.008002	0.0003723	0.008753	0.02902	0.0027	0.0195		g46	game	0.04157	0.03471	0.001232	0.03172	0.1259	0.0091	0.0773			g46	game	0.04137	0.03692	0.001145	0.03189	0.1383	0.0083	0.0737		g46	game	0.02822	0.02585	0.0008265	0.0207	0.09803	0.0055	0.0512
g46	fish	0.3651	0.07162	0.2183	0.369	0.4858	0.2922	0.4413		g46	fish	0.4199	0.05617	0.2912	0.4299	0.4969	0.3604	0.4767		g46	fish	0.4098	0.05047	0.3037	0.4133	0.4896	0.3575	0.4636			g46	fish	0.4074	0.0566	0.2787	0.4134	0.4912	0.3546	0.4636		g46	fish	0.4307	0.05057	0.3048	0.4434	0.4966	0.3802	0.4777
g47	plants	0.55	0.04814	0.4941	0.5373	0.6676	0.5053	0.5982		g47	plants	0.5467	0.04695	0.4947	0.5344	0.6766	0.5041	0.588		g47	plants	0.5338	0.03565	0.494	0.5242	0.6229	0.5013	0.5674			g47	plants	0.5414	0.04631	0.494	0.5281	0.6601	0.5019	0.5801		g47	plants	0.5347	0.04224	0.4938	0.5212	0.6518	0.4998	0.5713
g47	game	0.04681	0.03859	0.001449	0.03669	0.1469	0.0099	0.0854		g47	game	0.01211	0.009318	0.0004044	0.01002	0.03481	0.0029	0.021		g47	game	0.02992	0.0277	0.0007853	0.02194	0.1036	0.0057	0.0552			g47	game	0.02687	0.02516	0.0007381	0.01906	0.09255	0.005	0.05		g47	game	0.01925	0.01895	0.0005659	0.01342	0.06959	0.0034	0.0358
g47	fish	0.4032	0.05673	0.2705	0.4092	0.4898	0.3489	0.4611		g47	fish	0.4412	0.04667	0.3185	0.4518	0.499	0.3996	0.4842		g47	fish	0.4363	0.04097	0.3425	0.4432	0.4954	0.3937	0.4766			g47	fish	0.4318	0.0495	0.3128	0.4415	0.4968	0.3867	0.4781		g47	fish	0.446	0.0454	0.3285	0.4574	0.5004	0.4042	0.4868
g55	plants	0.5487	0.04682	0.4939	0.5369	0.6662	0.5044	0.5942		g55	plants	0.5565	0.05181	0.4949	0.5441	0.6794	0.5065	0.6061		g55	plants	0.5423	0.04199	0.4939	0.5313	0.6463	0.502	0.5867			g55	plants	0.5372	0.04081	0.4938	0.525	0.6446	0.501	0.5758		g55	plants	0.5336	0.03909	0.4939	0.5217	0.6338	0.5005	0.5665
g55	game	0.05879	0.0517	0.00184	0.0457	0.1937	0.0123	0.1036		g55	game	0.01636	0.01007	0.0008195	0.01559	0.03735	0.0059	0.0269		g55	game	0.031	0.02612	0.001138	0.02447	0.0983	0.0062	0.0559			g55	game	0.03383	0.02912	0.001003	0.02623	0.1095	0.0067	0.0618		g55	game	0.02232	0.01964	0.0006539	0.01713	0.0751	0.0044	0.0406
g55	fish	0.3925	0.06135	0.2414	0.4008	0.4851	0.334	0.4525		g55	fish	0.4271	0.05151	0.3029	0.4388	0.494	0.3768	0.4758		g55	fish	0.4267	0.04467	0.3285	0.4328	0.4948	0.3784	0.4724			g55	fish	0.429	0.04544	0.3192	0.4366	0.4948	0.3835	0.4737		g55	fish	0.4441	0.04154	0.3435	0.4527	0.4987	0.4057	0.4823
g59	plants	0.5473	0.04415	0.4939	0.5371	0.6503	0.5037	0.5936		g59	plants	0.5601	0.05007	0.4953	0.5508	0.6804	0.5089	0.6108		g59	plants	0.5388	0.04022	0.4938	0.5277	0.6432	0.5013	0.5777			g59	plants	0.537	0.04053	0.4939	0.5251	0.6455	0.5015	0.5741		g59	plants	0.5347	0.03959	0.494	0.5226	0.6421	0.5004	0.5711
g59	game	0.04793	0.03883	0.001481	0.03787	0.1414	0.0105	0.0876		g59	game	0.01365	0.01038	0.0005379	0.01142	0.03811	0.0032	0.0244		g59	game	0.03471	0.03366	0.0008515	0.0244	0.1322	0.006	0.0643			g59	game	0.02804	0.02514	0.001	0.02086	0.09359	0.006	0.0511		g59	game	0.02086	0.02012	0.0006283	0.01487	0.07653	0.0038	0.0376
g59	fish	0.4047	0.05235	0.296	0.4077	0.4904	0.3502	0.4612		g59	fish	0.4263	0.05151	0.3012	0.4347	0.4978	0.3755	0.4779		g59	fish	0.4265	0.05118	0.3017	0.4377	0.4953	0.3742	0.4751			g59	fish	0.4349	0.04439	0.3222	0.4434	0.496	0.3924	0.4772		g59	fish	0.4444	0.04272	0.3363	0.454	0.4994	0.4039	0.4843
g70	plants	0.5552	0.04938	0.4941	0.544	0.6771	0.5077	0.6028		g70	plants	0.5521	0.04979	0.4946	0.5383	0.6759	0.5042	0.603		g70	plants	0.5388	0.03734	0.494	0.531	0.6327	0.5025	0.5736			g70	plants	0.542	0.04616	0.494	0.5284	0.6658	0.5023	0.582		g70	plants	0.5327	0.03893	0.4938	0.5213	0.6385	0.5004	0.5646
g70	game	0.06319	0.04838	0.002581	0.05312	0.1777	0.015	0.1128		g70	game	0.01711	0.01143	0.001233	0.01459	0.04211	0.0061	0.0293		g70	game	0.03583	0.0297	0.00113	0.02804	0.1123	0.0081	0.0657			g70	game	0.03455	0.03222	0.0009353	0.02536	0.1177	0.0068	0.0629		g70	game	0.02574	0.02436	0.0006365	0.01825	0.09213	0.0046	0.0474
g70	fish	0.3816	0.05884	0.2474	0.3867	0.4769	0.3228	0.4413		g70	fish	0.4308	0.05002	0.3102	0.4441	0.4947	0.3792	0.4779		g70	fish	0.4254	0.04391	0.3244	0.4317	0.4927	0.3799	0.4692			g70	fish	0.4235	0.05286	0.2918	0.4333	0.4951	0.3751	0.4729		g70	fish	0.4416	0.04398	0.3318	0.451	0.4977	0.4016	0.4824
g118	plants	0.5675	0.06416	0.4935	0.5495	0.7269	0.5064	0.6344		g118	plants	0.5705	0.05835	0.4965	0.5583	0.715	0.5132	0.6303		g118	plants	0.5521	0.05221	0.4937	0.5372	0.6818	0.504	0.604			g118	plants	0.5492	0.0493	0.4941	0.5356	0.6743	0.5038	0.5974		g118	plants	0.5432	0.04657	0.4939	0.5291	0.6722	0.5027	0.585
g118	game	0.09708	0.07829	0.003968	0.08142	0.3211	0.0232	0.1649		g118	game	0.01277	0.009348	0.0005997	0.01076	0.03448	0.0034	0.0231		g118	game	0.05686	0.04819	0.001544	0.04364	0.1777	0.0112	0.1071			g118	game	0.05464	0.04951	0.001938	0.03992	0.1777	0.0115	0.0996		g118	game	0.04076	0.03725	0.001074	0.02922	0.1408	0.0081	0.0766
g118	fish	0.3354	0.08154	0.1541	0.3444	0.4713	0.2515	0.4167		g118	fish	0.4167	0.05855	0.2756	0.4283	0.4948	0.3566	0.4735		g118	fish	0.3911	0.06093	0.257	0.3981	0.4875	0.3256	0.4539			g118	fish	0.3962	0.06298	0.2468	0.4047	0.4876	0.3357	0.46		g118	fish	0.416	0.05617	0.2788	0.4277	0.4935	0.3592	0.4708
g128	plants	0.5605	0.05726	0.4935	0.546	0.7086	0.5058	0.6182		g128	plants	0.5565	0.05146	0.4949	0.5432	0.6806	0.5072	0.6112		g128	plants	0.5422	0.04221	0.4939	0.5315	0.6548	0.5031	0.5805			g128	plants	0.5498	0.0495	0.494	0.5356	0.6742	0.5039	0.6009		g128	plants	0.5358	0.03859	0.494	0.5236	0.6344	0.5009	0.5747
g128	game	0.08125	0.06999	0.002242	0.06383	0.2569	0.0182	0.146		g128	game	0.01605	0.01132	0.0008771	0.01381	0.04102	0.0045	0.0284		g128	game	0.03932	0.0377	0.0009766	0.02814	0.1318	0.0068	0.0722			g128	game	0.04177	0.03594	0.001185	0.0321	0.1317	0.0083	0.0773		g128	game	0.02774	0.02371	0.0007705	0.02122	0.08641	0.0055	0.0512
g128	fish	0.3583	0.07543	0.1995	0.3638	0.48	0.2877	0.4338		g128	fish	0.4275	0.0506	0.3098	0.4386	0.4961	0.3746	0.4765		g128	fish	0.4185	0.05118	0.2929	0.4258	0.4938	0.3705	0.4688			g128	fish	0.4084	0.05491	0.2807	0.4161	0.4913	0.3528	0.4636		g128	fish	0.4365	0.04274	0.3366	0.4441	0.4972	0.3944	0.4774
g130	plants	0.5588	0.06186	0.4942	0.5418	0.7274	0.5065	0.6093		g130	plants	0.5582	0.0552	0.4951	0.5434	0.7075	0.5079	0.6087		g130	plants	0.5392	0.03977	0.4937	0.5303	0.634	0.5021	0.5771			g130	plants	0.5417	0.04332	0.4942	0.5294	0.6584	0.5025	0.5822		g130	plants	0.5418	0.0474	0.4939	0.5264	0.6718	0.5013	0.5841
g130	game	0.06004	0.05141	0.002023	0.04494	0.1837	0.0131	0.1112		g130	game	0.02066	0.01262	0.001382	0.0189	0.04827	0.0074	0.034		g130	game	0.03917	0.03436	0.001154	0.02994	0.1308	0.0079	0.0718			g130	game	0.04036	0.03454	0.001393	0.03005	0.1263	0.008	0.076		g130	game	0.02712	0.0247	0.0007182	0.02058	0.09432	0.0052	0.0493
g130	fish	0.3812	0.06912	0.2137	0.3898	0.4837	0.3165	0.45		g130	fish	0.4212	0.05491	0.2778	0.4337	0.492	0.3718	0.4717		g130	fish	0.4216	0.046	0.3248	0.4255	0.493	0.375	0.4693			g130	fish	0.4179	0.05171	0.2985	0.4267	0.4927	0.3651	0.4693		g130	fish	0.431	0.05048	0.3052	0.4422	0.4968	0.383	0.4784
TARGET/CONSUMER RESULTS REPORT: YOOmed										TARGET/CONSUMER RESULTS REPORT: YOOmed										TARGET/CONSUMER RESULTS REPORT: YOOmed											TARGET/CONSUMER RESULTS REPORT: YOOmed										TARGET/CONSUMER RESULTS REPORT: YOOmed
10000 updates took 6 s										10000 updates took 6 s										10000 updates took 6 s											10000 updates took 6 s										10000 updates took 6 s
INPUT DATA (Weighted model: Yes; Offset dependent: Yes; Concentration-dependent model: Yes; Minimum uncertainty: 0.001)										INPUT DATA (Weighted model: Yes; Offset dependent: Yes; Concentration-dependent model: Yes; Minimum uncertainty: 0.001)										INPUT DATA (Weighted model: Yes; Offset dependent: Yes; Concentration-dependent model: Yes; Minimum uncertainty: 0.001)											INPUT DATA (Weighted model: Yes; Offset dependent: Yes; Concentration-dependent model: Yes; Minimum uncertainty: 0.001)										INPUT DATA (Weighted model: Yes; Offset dependent: Yes; Concentration-dependent model: Yes; Minimum uncertainty: 0.001)
Target/consumer data										Target/consumer data										Target/consumer data											Target/consumer data										Target/consumer data
[Cc]=-20(0.1)	[Ca]=-15.6(0.1)	[N]=16.2(0.1)								[Cc]=-20(0.1)	[Ca]=-15.6(0.1)	[N]=16.2(0.1)								[Cc]=-20(0.1)	[Ca]=-15.6(0.1)	[N]=16.2(0.1)									[Cc]=-20(0.1)	[Ca]=-15.6(0.1)	[N]=16.2(0.1)								[Cc]=-20(0.1)	[Ca]=-15.6(0.1)	[N]=16.2(0.1)
Offsets										Offsets										Offsets											Offsets										Offsets
[Cc]=4.8(0.5)	[Ca]=10.1(0.5)	[N]=5.5(0.5)								[Cc]=4.8(0.5)	[Ca]=10.1(0.5)	[N]=4.6(0.5)								[Cc]=4.8(0.5)	[Ca]=10.1(0.5)	[N]=3.6(0.5)									[Cc]=4.8(0.5)	[Ca]=10.1(0.5)	[N]=5.5(0.5)								[Cc]=4.8(0.5)	[Ca]=10.1(0.5)	[N]=4.6(0.5)
Weights										Weights										Weights											Weights										Weights
[Cc][protein]=74(4)	[Cc][energy]=26(4)	[Cc][bulk]=0(0)	[Ca][protein]=0(0)	[Ca][energy]=0(0)	[Ca][bulk]=100(0)	[N][protein]=100(0)	[N][energy]=0(0)	[N][bulk]=0(0)		[Cc][protein]=74(4)	[Cc][energy]=26(4)	[Cc][bulk]=0(0)	[Ca][protein]=0(0)	[Ca][energy]=0(0)	[Ca][bulk]=100(0)	[N][protein]=100(0)	[N][energy]=0(0)	[N][bulk]=0(0)		[Cc][protein]=74(4)	[Cc][energy]=26(4)	[Cc][bulk]=0(0)	[Ca][protein]=0(0)	[Ca][energy]=0(0)	[Ca][bulk]=100(0)	[N][protein]=100(0)	[N][energy]=0(0)	[N][bulk]=0(0)			[Cc][protein]=74(4)	[Cc][energy]=26(4)	[Cc][bulk]=0(0)	[Ca][protein]=0(0)	[Ca][energy]=0(0)	[Ca][bulk]=100(0)	[N][protein]=100(0)	[N][energy]=0(0)	[N][bulk]=0(0)		[Cc][protein]=74(4)	[Cc][energy]=26(4)	[Cc][bulk]=0(0)	[Ca][protein]=0(0)	[Ca][energy]=0(0)	[Ca][bulk]=100(0)	[N][protein]=100(0)	[N][energy]=0(0)	[N][bulk]=0(0)
Source/Food values										Source/Food values										Source/Food values											Source/Food values										Source/Food values
[plants][protein][Cc]=-28(1.8)	[plants][protein][N]=0.3(2.3)	[plants][energy][Cc]=-25.5(1.8)	[plants][bulk][Ca]=-26(1.8)							[plants][protein][Cc]=-28(1.8)	[plants][protein][N]=0.3(2.3)	[plants][energy][Cc]=-25.5(1.8)	[plants][bulk][Ca]=-26(1.8)							[plants][protein][Cc]=-28(1.8)	[plants][protein][N]=0.3(2.3)	[plants][energy][Cc]=-25.5(1.8)	[plants][bulk][Ca]=-26(1.8)								[plants][protein][Cc]=-28(1.8)	[plants][protein][N]=0.3(2.3)	[plants][energy][Cc]=-25.5(1.8)	[plants][bulk][Ca]=-26(1.8)							[plants][protein][Cc]=-28(1.8)	[plants][protein][N]=0.3(2.3)	[plants][energy][Cc]=-25.5(1.8)	[plants][bulk][Ca]=-26(1.8)
[game][protein][Cc]=-23.8(0.6)	[game][protein][N]=6.5(1.4)	[game][energy][Cc]=-29.8(0.6)	[game][bulk][Ca]=-25.9(0.6)							[game][protein][Cc]=23.8(0.6)	[game][protein][N]=6.5(1.4)	[game][energy][Cc]=-29.8(0.6)	[game][bulk][Ca]=-25.9(0.6)							[game][protein][Cc]=-23.8(0.6)	[game][protein][N]=6.5(1.4)	[game][energy][Cc]=-29.8(0.6)	[game][bulk][Ca]=-25.9(0.6)								[game][protein][Cc]=-23.9(0.5)	[game][protein][N]=6.5(0.8)	[game][energy][Cc]=-29.9(0.5)	[game][bulk][Ca]=-25.9(0.5)							[game][protein][Cc]=-23.9(0.5)	[game][protein][N]=6.5(0.8)	[game][energy][Cc]=-29.9(0.5)	[game][bulk][Ca]=-25.9(0.5)
[fish][protein][Cc]=-24.4(1.3)	[fish][protein][N]=11.8(1.9)	[fish][energy][Cc]=-30.4(1.3)	[fish][bulk][Ca]=-25.9(1.8)							[fish][protein][Cc]=-24.4(1.3)	[fish][protein][N]=11.8(1.9)	[fish][energy][Cc]=-30.4(1.3)	[fish][bulk][Ca]=-25.9(1.8)							[fish][protein][Cc]=-24.4(1.3)	[fish][protein][N]=11.8(1.9)	[fish][energy][Cc]=-30.4(1.3)	[fish][bulk][Ca]=-25.9(1.8)								[fish][protein][Cc]=-22.7(1.5)	[fish][protein][N]=11.0(0.9)	[fish][energy][Cc]=-28.7(1.5)	[fish][bulk][Ca]=-24.2(1.5)							[fish][protein][Cc]=-22.7(1.5)	[fish][protein][N]=11.0(0.9)	[fish][energy][Cc]=-28.7(1.5)	[fish][bulk][Ca]=-24.2(1.5)
Concentrations										Concentrations										Concentrations											Concentrations										Concentrations
[plants][protein]=15(4)	[plants][energy]=85(4)	[plants][bulk]=100(0)	[game][protein]=74(4)	[game][energy]=26(4)	[game][bulk]=100(0)	[fish][protein]=75(4)	[fish][energy]=25(4)	[fish][bulk]=100(0)		[plants][protein]=15(4)	[plants][energy]=85(4)	[plants][bulk]=100(0)	[game][protein]=74(4)	[game][energy]=26(4)	[game][bulk]=100(0)	[fish][protein]=75(4)	[fish][energy]=25(4)	[fish][bulk]=100(0)		[plants][protein]=15(4)	[plants][energy]=85(4)	[plants][bulk]=100(0)	[game][protein]=74(4)	[game][energy]=26(4)	[game][bulk]=100(0)	[fish][protein]=75(4)	[fish][energy]=25(4)	[fish][bulk]=100(0)			[plants][protein]=15(4)	[plants][energy]=85(4)	[plants][bulk]=100(0)	[game][protein]=74(4)	[game][energy]=26(4)	[game][bulk]=100(0)	[fish][protein]=75(4)	[fish][energy]=25(4)	[fish][bulk]=100(0)		[plants][protein]=15(4)	[plants][energy]=85(4)	[plants][bulk]=100(0)	[game][protein]=74(4)	[game][energy]=26(4)	[game][bulk]=100(0)	[fish][protein]=75(4)	[fish][energy]=25(4)	[fish][bulk]=100(0)
Prior info										Prior info										Prior info											Prior info										Prior info
[protein]>0.025										[protein]>0.025										[protein]>0.025											[protein]>0.025										[protein]>0.025
[protein]<0.225										[protein]<0.225										[protein]<0.225											[protein]<0.225										[protein]<0.225
ESTIMATES										ESTIMATES										ESTIMATES											ESTIMATES										ESTIMATES
Estimates on source/food contribution										Estimates on source/food contribution										Estimates on source/food contribution											Estimates on source/food contribution										Estimates on source/food contribution
Source/Food	Mean	sd	2.5pc	median	97.5pc					Source/Food	Mean	sd	2.5pc	median	97.5pc					Source/Food	Mean	sd	2.5pc	median	97.5pc						Source/Food	Mean	sd	2.5pc	median	97.5pc					Source/Food	Mean	sd	2.5pc	median	97.5pc
plants	0.5586	0.05818	0.4936	0.5422	0.7069	0.5051	0.6141			plants	0.5608	0.05418	0.4953	0.549	0.6988	0.5085	0.6118			plants	0.5438	0.04276	0.4939	0.5334	0.6521	0.5029	0.5855				plants	0.5424	0.04356	0.4937	0.5303	0.6554	0.5019	0.5853			plants	0.5358	0.03903	0.4938	0.5246	0.6374	0.5004	0.5732
game	0.0691	0.05631	0.002259	0.05631	0.2036	0.0141	0.1264			game	0.01496	0.011	0.0007622	0.01259	0.04334	0.0042	0.0258			game	0.04368	0.0384	0.001327	0.03328	0.1406	0.0087	0.079				game	0.03757	0.03399	0.0009407	0.02783	0.129	0.0071	0.0691			game	0.02749	0.02447	0.0008489	0.02077	0.09267	0.0052	0.0505
fish	0.3723	0.06964	0.2248	0.378	0.4854	0.3002	0.4456			fish	0.4243	0.05462	0.2878	0.4352	0.4961	0.3713	0.4764			fish	0.4125	0.05195	0.3028	0.4176	0.4941	0.3579	0.4676				fish	0.4201	0.05184	0.2978	0.4281	0.494	0.369	0.4721			fish	0.4367	0.04272	0.3352	0.4445	0.4973	0.3925	0.4788
Estimates on fraction contribution										Estimates on fraction contribution										Estimates on fraction contribution											Estimates on fraction contribution										Estimates on fraction contribution
Fraction	Mean	sd	2.5pc	median	97.5pc					Fraction	Mean	sd	2.5pc	median	97.5pc					Fraction	Mean	sd	2.5pc	median	97.5pc						Fraction	Mean	sd	2.5pc	median	97.5pc					Fraction	Mean	sd	2.5pc	median	97.5pc
protein	0.2063	0.01626	0.165	0.2108	0.2245					protein	0.2059	0.0152	0.1673	0.2092	0.2243					protein	0.2106	0.01198	0.1803	0.2135	0.2246						protein	0.211	0.01222	0.1794	0.2144	0.2247					protein	0.2129	0.01095	0.1844	0.216	0.2247
energy	0.3011	0.01693	0.2821	0.2964	0.3442					energy	0.3011	0.01594	0.2817	0.2976	0.3416					energy	0.2964	0.01251	0.2817	0.2934	0.3279						energy	0.2959	0.01279	0.2816	0.2925	0.3291					energy	0.2939	0.01146	0.2815	0.2906	0.3237
bulk	0.4926	0.0008348	0.4907	0.4927	0.4939					bulk	0.493	0.0007459	0.4912	0.4932	0.494					bulk	0.493	0.0006323	0.4916	0.4931	0.494						bulk	0.4931	0.0006443	0.4915	0.4932	0.494					bulk	0.4933	0.000552	0.4919	0.4934	0.494
Estimates on signal contribution from source/food										Estimates on signal contribution from source/food										Estimates on signal contribution from source/food											Estimates on signal contribution from source/food										Estimates on signal contribution from source/food
Proxy	Source/Food	Mean	sd	2.5pc	median	97.5pc				Proxy	Source/Food	Mean	sd	2.5pc	median	97.5pc				Proxy	Source/Food	Mean	sd	2.5pc	median	97.5pc					Proxy	Source/Food	Mean	sd	2.5pc	median	97.5pc				Proxy	Source/Food	Mean	sd	2.5pc	median	97.5pc
Cc	plants	0.3801	0.04814	0.3139	0.3695	0.5029				Cc	plants	0.3832	0.04432	0.3194	0.375	0.4944				Cc	plants	0.37	0.03559	0.3134	0.3645	0.4546					Cc	plants	0.3697	0.03573	0.3134	0.3645	0.4583				Cc	plants	0.3655	0.03261	0.3137	0.3611	0.4431
Cc	game	0.09746	0.0778	0.003269	0.08119	0.2804				Cc	game	0.02133	0.01557	0.001081	0.01801	0.06029				Cc	game	0.06072	0.05256	0.001841	0.04691	0.191					Cc	game	0.05225	0.04697	0.001402	0.03891	0.1783				Cc	game	0.03794	0.03351	0.001202	0.02901	0.127
Cc	fish	0.5225	0.08205	0.3521	0.5316	0.6488				Cc	fish	0.5955	0.04755	0.4779	0.6033	0.6677				Cc	fish	0.5693	0.05907	0.4399	0.5767	0.6622					Cc	fish	0.578	0.05645	0.443	0.5864	0.6631				Cc	fish	0.5966	0.0434	0.4992	0.6017	0.6677
Ca	plants	0.5586	0.05818	0.4936	0.5422	0.7069				Ca	plants	0.5608	0.05418	0.4953	0.549	0.6988				Ca	plants	0.5438	0.04276	0.4939	0.5334	0.6521					Ca	plants	0.5424	0.04356	0.4938	0.5303	0.6554				Ca	plants	0.5358	0.03903	0.4938	0.5246	0.6374
Ca	game	0.0691	0.05631	0.002259	0.05631	0.2036				Ca	game	0.01496	0.011	0.0007622	0.01259	0.04334				Ca	game	0.04368	0.0384	0.001327	0.03328	0.1406					Ca	game	0.03757	0.03399	0.0009407	0.02783	0.129				Ca	game	0.02749	0.02447	0.0008489	0.02077	0.09267
Ca	fish	0.3723	0.06964	0.2248	0.378	0.4854				Ca	fish	0.4243	0.05462	0.2878	0.4352	0.4961				Ca	fish	0.4125	0.05195	0.3028	0.4176	0.4941					Ca	fish	0.4201	0.05184	0.2978	0.4281	0.494				Ca	fish	0.4367	0.04272	0.3352	0.4445	0.4973
N	plants	0.2334	0.04794	0.1868	0.2183	0.3624				N	plants	0.2345	0.04356	0.1879	0.2231	0.3535				N	plants	0.2212	0.0321	0.1871	0.2123	0.3065					N	plants	0.2203	0.03269	0.187	0.2103	0.3096				N	plants	0.2155	0.02868	0.1871	0.2066	0.2931
N	game	0.1192	0.09469	0.003937	0.09885	0.3396				N	game	0.02623	0.0192	0.00131	0.02216	0.07424				N	game	0.07423	0.06415	0.002257	0.0575	0.2341					N	game	0.06393	0.05742	0.001712	0.04766	0.2201				N	game	0.04632	0.04082	0.001483	0.03549	0.1556
N	fish	0.6474	0.0979	0.4396	0.661	0.7918				N	fish	0.7392	0.04845	0.6124	0.7501	0.8024				N	fish	0.7045	0.06772	0.5494	0.7153	0.7998					N	fish	0.7158	0.06411	0.5548	0.7275	0.8005				N	fish	0.7382	0.04724	0.624	0.7465	0.8041
TARGET/CONSUMER RESULTS REPORT: n1										TARGET/CONSUMER RESULTS REPORT: n1										TARGET/CONSUMER RESULTS REPORT: n1											TARGET/CONSUMER RESULTS REPORT: n1										TARGET/CONSUMER RESULTS REPORT: n1
10000 updates took 6 s										10000 updates took 6 s										10000 updates took 6 s											10000 updates took 6 s										10000 updates took 6 s
INPUT DATA (Weighted model: Yes; Offset dependent: Yes; Concentration-dependent model: Yes; Minimum uncertainty: 0.001)										INPUT DATA (Weighted model: Yes; Offset dependent: Yes; Concentration-dependent model: Yes; Minimum uncertainty: 0.001)										INPUT DATA (Weighted model: Yes; Offset dependent: Yes; Concentration-dependent model: Yes; Minimum uncertainty: 0.001)											INPUT DATA (Weighted model: Yes; Offset dependent: Yes; Concentration-dependent model: Yes; Minimum uncertainty: 0.001)										INPUT DATA (Weighted model: Yes; Offset dependent: Yes; Concentration-dependent model: Yes; Minimum uncertainty: 0.001)
Target/consumer data										Target/consumer data										Target/consumer data											Target/consumer data										Target/consumer data
[Cc]=-19.9(0.1)	[Ca]=-15.3(0.1)	[N]=16.2(0.1)								[Cc]=-19.9(0.1)	[Ca]=-15.3(0.1)	[N]=16.2(0.1)								[Cc]=-19.9(0.1)	[Ca]=-15.3(0.1)	[N]=16.2(0.1)									[Cc]=-19.9(0.1)	[Ca]=-15.3(0.1)	[N]=16.2(0.1)								[Cc]=-19.9(0.1)	[Ca]=-15.3(0.1)	[N]=16.2(0.1)
Offsets										Offsets										Offsets											Offsets										Offsets
[Cc]=4.8(0.5)	[Ca]=10.1(0.5)	[N]=5.5(0.5)								[Cc]=4.8(0.5)	[Ca]=10.1(0.5)	[N]=4.6(0.5)								[Cc]=4.8(0.5)	[Ca]=10.1(0.5)	[N]=3.6(0.5)									[Cc]=4.8(0.5)	[Ca]=10.1(0.5)	[N]=5.5(0.5)								[Cc]=4.8(0.5)	[Ca]=10.1(0.5)	[N]=4.6(0.5)
Weights										Weights										Weights											Weights										Weights
[Cc][protein]=74(4)	[Cc][energy]=26(4)	[Cc][bulk]=0(0)	[Ca][protein]=0(0)	[Ca][energy]=0(0)	[Ca][bulk]=100(0)	[N][protein]=100(0)	[N][energy]=0(0)	[N][bulk]=0(0)		[Cc][protein]=74(4)	[Cc][energy]=26(4)	[Cc][bulk]=0(0)	[Ca][protein]=0(0)	[Ca][energy]=0(0)	[Ca][bulk]=100(0)	[N][protein]=100(0)	[N][energy]=0(0)	[N][bulk]=0(0)		[Cc][protein]=74(4)	[Cc][energy]=26(4)	[Cc][bulk]=0(0)	[Ca][protein]=0(0)	[Ca][energy]=0(0)	[Ca][bulk]=100(0)	[N][protein]=100(0)	[N][energy]=0(0)	[N][bulk]=0(0)			[Cc][protein]=74(4)	[Cc][energy]=26(4)	[Cc][bulk]=0(0)	[Ca][protein]=0(0)	[Ca][energy]=0(0)	[Ca][bulk]=100(0)	[N][protein]=100(0)	[N][energy]=0(0)	[N][bulk]=0(0)		[Cc][protein]=74(4)	[Cc][energy]=26(4)	[Cc][bulk]=0(0)	[Ca][protein]=0(0)	[Ca][energy]=0(0)	[Ca][bulk]=100(0)	[N][protein]=100(0)	[N][energy]=0(0)	[N][bulk]=0(0)
Source/Food values										Source/Food values										Source/Food values											Source/Food values										Source/Food values
[plants][protein][Cc]=-28(1.8)	[plants][protein][N]=0.3(2.3)	[plants][energy][Cc]=-25.5(1.8)	[plants][bulk][Ca]=-26(1.8)							[plants][protein][Cc]=-28(1.8)	[plants][protein][N]=0.3(2.3)	[plants][energy][Cc]=-25.5(1.8)	[plants][bulk][Ca]=-26(1.8)							[plants][protein][Cc]=-28(1.8)	[plants][protein][N]=0.3(2.3)	[plants][energy][Cc]=-25.5(1.8)	[plants][bulk][Ca]=-26(1.8)								[plants][protein][Cc]=-28(1.8)	[plants][protein][N]=0.3(2.3)	[plants][energy][Cc]=-25.5(1.8)	[plants][bulk][Ca]=-26(1.8)							[plants][protein][Cc]=-28(1.8)	[plants][protein][N]=0.3(2.3)	[plants][energy][Cc]=-25.5(1.8)	[plants][bulk][Ca]=-26(1.8)
[game][protein][Cc]=-23.8(0.6)	[game][protein][N]=6.5(1.4)	[game][energy][Cc]=-29.8(0.6)	[game][bulk][Ca]=-25.9(0.6)							[game][protein][Cc]=23.8(0.6)	[game][protein][N]=6.5(1.4)	[game][energy][Cc]=-29.8(0.6)	[game][bulk][Ca]=-25.9(0.6)							[game][protein][Cc]=-23.8(0.6)	[game][protein][N]=6.5(1.4)	[game][energy][Cc]=-29.8(0.6)	[game][bulk][Ca]=-25.9(0.6)								[game][protein][Cc]=-23.9(0.5)	[game][protein][N]=6.5(0.8)	[game][energy][Cc]=-29.9(0.5)	[game][bulk][Ca]=-25.9(0.5)							[game][protein][Cc]=-23.9(0.5)	[game][protein][N]=6.5(0.8)	[game][energy][Cc]=-29.9(0.5)	[game][bulk][Ca]=-25.9(0.5)
[fish][protein][Cc]=-24.4(1.3)	[fish][protein][N]=11.8(1.9)	[fish][energy][Cc]=-30.4(1.3)	[fish][bulk][Ca]=-25.9(1.8)							[fish][protein][Cc]=-24.4(1.3)	[fish][protein][N]=11.8(1.9)	[fish][energy][Cc]=-30.4(1.3)	[fish][bulk][Ca]=-25.9(1.8)							[fish][protein][Cc]=-24.4(1.3)	[fish][protein][N]=11.8(1.9)	[fish][energy][Cc]=-30.4(1.3)	[fish][bulk][Ca]=-25.9(1.8)								[fish][protein][Cc]=-22.7(1.5)	[fish][protein][N]=11.0(0.9)	[fish][energy][Cc]=-28.7(1.5)	[fish][bulk][Ca]=-24.2(1.5)							[fish][protein][Cc]=-22.7(1.5)	[fish][protein][N]=11.0(0.9)	[fish][energy][Cc]=-28.7(1.5)	[fish][bulk][Ca]=-24.2(1.5)
Concentrations										Concentrations										Concentrations											Concentrations										Concentrations
[plants][protein]=15(4)	[plants][energy]=85(4)	[plants][bulk]=100(0)	[game][protein]=74(4)	[game][energy]=26(4)	[game][bulk]=100(0)	[fish][protein]=75(4)	[fish][energy]=25(4)	[fish][bulk]=100(0)		[plants][protein]=15(4)	[plants][energy]=85(4)	[plants][bulk]=100(0)	[game][protein]=74(4)	[game][energy]=26(4)	[game][bulk]=100(0)	[fish][protein]=75(4)	[fish][energy]=25(4)	[fish][bulk]=100(0)		[plants][protein]=15(4)	[plants][energy]=85(4)	[plants][bulk]=100(0)	[game][protein]=74(4)	[game][energy]=26(4)	[game][bulk]=100(0)	[fish][protein]=75(4)	[fish][energy]=25(4)	[fish][bulk]=100(0)			[plants][protein]=15(4)	[plants][energy]=85(4)	[plants][bulk]=100(0)	[game][protein]=74(4)	[game][energy]=26(4)	[game][bulk]=100(0)	[fish][protein]=75(4)	[fish][energy]=25(4)	[fish][bulk]=100(0)		[plants][protein]=15(4)	[plants][energy]=85(4)	[plants][bulk]=100(0)	[game][protein]=74(4)	[game][energy]=26(4)	[game][bulk]=100(0)	[fish][protein]=75(4)	[fish][energy]=25(4)	[fish][bulk]=100(0)
Prior info										Prior info										Prior info											Prior info										Prior info
[protein]>0.025										[protein]>0.025										[protein]>0.025											[protein]>0.025										[protein]>0.025
[protein]<0.225										[protein]<0.225										[protein]<0.225											[protein]<0.225										[protein]<0.225
ESTIMATES										ESTIMATES										ESTIMATES											ESTIMATES										ESTIMATES
Estimates on source/food contribution										Estimates on source/food contribution										Estimates on source/food contribution											Estimates on source/food contribution										Estimates on source/food contribution
Source/Food	Mean	sd	2.5pc	median	97.5pc					Source/Food	Mean	sd	2.5pc	median	97.5pc					Source/Food	Mean	sd	2.5pc	median	97.5pc						Source/Food	Mean	sd	2.5pc	median	97.5pc					Source/Food	Mean	sd	2.5pc	median	97.5pc
plants	0.5525	0.05027	0.4935	0.5399	0.672	0.5043	0.6047			plants	0.5647	0.05498	0.4955	0.5529	0.6943	0.5095	0.622			plants	0.539	0.0391	0.4941	0.5295	0.6412	0.5024	0.575				plants	0.5407	0.04086	0.4938	0.5297	0.6458	0.502	0.5814			plants	0.5322	0.03451	0.4938	0.5225	0.6208	0.5006	0.5654
game	0.06774	0.05645	0.002236	0.0531	0.2007	0.0152	0.1237			game	0.0155	0.01057	0.000933	0.01388	0.04078	0.0047	0.0264			game	0.03761	0.0329	0.001142	0.0293	0.127	0.0079	0.0669				game	0.04196	0.03649	0.001599	0.03254	0.1338	0.0095	0.076			game	0.0267	0.02382	0.0007647	0.02045	0.08728	0.0051	0.0491
fish	0.3797	0.06421	0.2455	0.3864	0.483	0.3124	0.445			fish	0.4198	0.05463	0.2986	0.4317	0.4928	0.361	0.4731			fish	0.4234	0.04636	0.3179	0.4304	0.4933	0.3756	0.4689				fish	0.4173	0.04814	0.3136	0.4234	0.4916	0.3672	0.4668			fish	0.4411	0.03883	0.3517	0.4472	0.4966	0.4024	0.4792
Estimates on fraction contribution										Estimates on fraction contribution										Estimates on fraction contribution											Estimates on fraction contribution										Estimates on fraction contribution
Fraction	Mean	sd	2.5pc	median	97.5pc					Fraction	Mean	sd	2.5pc	median	97.5pc					Fraction	Mean	sd	2.5pc	median	97.5pc						Fraction	Mean	sd	2.5pc	median	97.5pc					Fraction	Mean	sd	2.5pc	median	97.5pc
protein	0.208	0.01404	0.1747	0.2115	0.2245					protein	0.2048	0.01542	0.1686	0.2081	0.2242					protein	0.2119	0.01096	0.1833	0.2146	0.2246						protein	0.2114	0.01145	0.182	0.2145	0.2246					protein	0.2139	0.009685	0.1891	0.2166	0.2247
energy	0.2993	0.0146	0.2821	0.2956	0.3339					energy	0.3022	0.01617	0.2819	0.2987	0.3403					energy	0.2949	0.01145	0.2817	0.2922	0.3248						energy	0.2955	0.01194	0.2817	0.2924	0.3261					energy	0.2928	0.01013	0.2815	0.2899	0.3188
bulk	0.4927	0.0007458	0.4911	0.4928	0.4939					bulk	0.493	0.0007506	0.4913	0.4932	0.494					bulk	0.4931	0.0005715	0.4918	0.4932	0.494						bulk	0.4931	0.0005882	0.4917	0.4932	0.494					bulk	0.4933	0.0004947	0.4921	0.4934	0.494
Estimates on signal contribution from source/food										Estimates on signal contribution from source/food										Estimates on signal contribution from source/food											Estimates on signal contribution from source/food										Estimates on signal contribution from source/food
Proxy	Source/Food	Mean	sd	2.5pc	median	97.5pc				Proxy	Source/Food	Mean	sd	2.5pc	median	97.5pc				Proxy	Source/Food	Mean	sd	2.5pc	median	97.5pc					Proxy	Source/Food	Mean	sd	2.5pc	median	97.5pc				Proxy	Source/Food	Mean	sd	2.5pc	median	97.5pc
Cc	plants	0.3753	0.04116	0.3138	0.3679	0.4747				Cc	plants	0.3865	0.04467	0.319	0.3789	0.4913				Cc	plants	0.3659	0.03356	0.3129	0.3614	0.4478					Cc	plants	0.3681	0.03413	0.3129	0.3634	0.4492				Cc	plants	0.3622	0.03004	0.3128	0.359	0.4298
Cc	game	0.09481	0.07767	0.003243	0.07567	0.2734				Cc	game	0.02212	0.01484	0.001334	0.01994	0.05544				Cc	game	0.05214	0.04509	0.001607	0.04071	0.1719					Cc	game	0.05807	0.04989	0.002257	0.04512	0.1824				Cc	game	0.03676	0.03263	0.001044	0.02828	0.1198
Cc	fish	0.5299	0.07852	0.3565	0.5396	0.648				Cc	fish	0.5914	0.04697	0.488	0.5984	0.6651				Cc	fish	0.5819	0.0521	0.4614	0.59	0.6633					Cc	fish	0.5738	0.05436	0.4511	0.5803	0.6597				Cc	fish	0.6011	0.04131	0.5091	0.6056	0.6674
Ca	plants	0.5525	0.05027	0.4935	0.5399	0.672				Ca	plants	0.5647	0.05498	0.4955	0.5529	0.6943				Ca	plants	0.539	0.0391	0.494	0.5295	0.6412					Ca	plants	0.5407	0.04086	0.4938	0.5297	0.6458				Ca	plants	0.5322	0.03451	0.4938	0.5225	0.6208
Ca	game	0.06774	0.05645	0.002236	0.0531	0.2007				Ca	game	0.0155	0.01057	0.000933	0.01388	0.04078				Ca	game	0.03761	0.0329	0.001142	0.0293	0.127					Ca	game	0.04196	0.03649	0.001599	0.03254	0.1338				Ca	game	0.0267	0.02382	0.0007647	0.02045	0.08728
Ca	fish	0.3797	0.06421	0.2455	0.3864	0.483				Ca	fish	0.4198	0.05463	0.2986	0.4317	0.4928				Ca	fish	0.4234	0.04636	0.3179	0.4304	0.4933					Ca	fish	0.4173	0.04814	0.3136	0.4234	0.4916				Ca	fish	0.4411	0.03883	0.3517	0.4472	0.4966
N	plants	0.2281	0.03881	0.1868	0.2167	0.3257				N	plants	0.2375	0.04393	0.188	0.2257	0.3488				N	plants	0.2176	0.02888	0.1872	0.2098	0.2965					N	plants	0.2189	0.03011	0.187	0.2099	0.3007				N	plants	0.2127	0.02492	0.187	0.2051	0.2785
N	game	0.1158	0.09455	0.003961	0.09226	0.3348				N	game	0.02725	0.01833	0.001647	0.02454	0.06842				N	game	0.06357	0.05488	0.001988	0.0497	0.2098					N	game	0.07089	0.06066	0.002786	0.05512	0.2204				N	game	0.04481	0.03964	0.001294	0.03457	0.1449
N	fish	0.6561	0.09385	0.4462	0.6709	0.7891				N	fish	0.7353	0.04746	0.6282	0.7453	0.7997				N	fish	0.7188	0.05865	0.5752	0.7316	0.7997					N	fish	0.7102	0.06256	0.5623	0.721	0.7979				N	fish	0.7425	0.04456	0.6367	0.7503	0.8033
TARGET/CONSUMER RESULTS REPORT: g28										TARGET/CONSUMER RESULTS REPORT: g28										TARGET/CONSUMER RESULTS REPORT: g28											TARGET/CONSUMER RESULTS REPORT: g28										TARGET/CONSUMER RESULTS REPORT: g28
10000 updates took 6 s										10000 updates took 6 s										10000 updates took 6 s											10000 updates took 6 s										10000 updates took 6 s
INPUT DATA (Weighted model: Yes; Offset dependent: Yes; Concentration-dependent model: Yes; Minimum uncertainty: 0.001)										INPUT DATA (Weighted model: Yes; Offset dependent: Yes; Concentration-dependent model: Yes; Minimum uncertainty: 0.001)										INPUT DATA (Weighted model: Yes; Offset dependent: Yes; Concentration-dependent model: Yes; Minimum uncertainty: 0.001)											INPUT DATA (Weighted model: Yes; Offset dependent: Yes; Concentration-dependent model: Yes; Minimum uncertainty: 0.001)										INPUT DATA (Weighted model: Yes; Offset dependent: Yes; Concentration-dependent model: Yes; Minimum uncertainty: 0.001)
Target/consumer data										Target/consumer data										Target/consumer data											Target/consumer data										Target/consumer data
[Cc]=-21.0(0.1)	[Ca]=-15.7(0.1)	[N]=15.1(0.1)								[Cc]=-21.0(0.1)	[Ca]=-15.7(0.1)	[N]=15.1(0.1)								[Cc]=-21.0(0.1)	[Ca]=-15.7(0.1)	[N]=15.1(0.1)									[Cc]=-21.0(0.1)	[Ca]=-15.7(0.1)	[N]=15.1(0.1)								[Cc]=-21.0(0.1)	[Ca]=-15.7(0.1)	[N]=15.1(0.1)
Offsets										Offsets										Offsets											Offsets										Offsets
[Cc]=4.8(0.5)	[Ca]=10.1(0.5)	[N]=5.5(0.5)								[Cc]=4.8(0.5)	[Ca]=10.1(0.5)	[N]=4.6(0.5)								[Cc]=4.8(0.5)	[Ca]=10.1(0.5)	[N]=3.6(0.5)									[Cc]=4.8(0.5)	[Ca]=10.1(0.5)	[N]=5.5(0.5)								[Cc]=4.8(0.5)	[Ca]=10.1(0.5)	[N]=4.6(0.5)
Weights										Weights										Weights											Weights										Weights
[Cc][protein]=74(4)	[Cc][energy]=26(4)	[Cc][bulk]=0(0)	[Ca][protein]=0(0)	[Ca][energy]=0(0)	[Ca][bulk]=100(0)	[N][protein]=100(0)	[N][energy]=0(0)	[N][bulk]=0(0)		[Cc][protein]=74(4)	[Cc][energy]=26(4)	[Cc][bulk]=0(0)	[Ca][protein]=0(0)	[Ca][energy]=0(0)	[Ca][bulk]=100(0)	[N][protein]=100(0)	[N][energy]=0(0)	[N][bulk]=0(0)		[Cc][protein]=74(4)	[Cc][energy]=26(4)	[Cc][bulk]=0(0)	[Ca][protein]=0(0)	[Ca][energy]=0(0)	[Ca][bulk]=100(0)	[N][protein]=100(0)	[N][energy]=0(0)	[N][bulk]=0(0)			[Cc][protein]=74(4)	[Cc][energy]=26(4)	[Cc][bulk]=0(0)	[Ca][protein]=0(0)	[Ca][energy]=0(0)	[Ca][bulk]=100(0)	[N][protein]=100(0)	[N][energy]=0(0)	[N][bulk]=0(0)		[Cc][protein]=74(4)	[Cc][energy]=26(4)	[Cc][bulk]=0(0)	[Ca][protein]=0(0)	[Ca][energy]=0(0)	[Ca][bulk]=100(0)	[N][protein]=100(0)	[N][energy]=0(0)	[N][bulk]=0(0)
Source/Food values										Source/Food values										Source/Food values											Source/Food values										Source/Food values
[plants][protein][Cc]=-28(1.8)	[plants][protein][N]=0.3(2.3)	[plants][energy][Cc]=-25.5(1.8)	[plants][bulk][Ca]=-26(1.8)							[plants][protein][Cc]=-28(1.8)	[plants][protein][N]=0.3(2.3)	[plants][energy][Cc]=-25.5(1.8)	[plants][bulk][Ca]=-26(1.8)							[plants][protein][Cc]=-28(1.8)	[plants][protein][N]=0.3(2.3)	[plants][energy][Cc]=-25.5(1.8)	[plants][bulk][Ca]=-26(1.8)								[plants][protein][Cc]=-28(1.8)	[plants][protein][N]=0.3(2.3)	[plants][energy][Cc]=-25.5(1.8)	[plants][bulk][Ca]=-26(1.8)							[plants][protein][Cc]=-28(1.8)	[plants][protein][N]=0.3(2.3)	[plants][energy][Cc]=-25.5(1.8)	[plants][bulk][Ca]=-26(1.8)
[game][protein][Cc]=-23.8(0.6)	[game][protein][N]=6.5(1.4)	[game][energy][Cc]=-29.8(0.6)	[game][bulk][Ca]=-25.9(0.6)							[game][protein][Cc]=23.8(0.6)	[game][protein][N]=6.5(1.4)	[game][energy][Cc]=-29.8(0.6)	[game][bulk][Ca]=-25.9(0.6)							[game][protein][Cc]=-23.8(0.6)	[game][protein][N]=6.5(1.4)	[game][energy][Cc]=-29.8(0.6)	[game][bulk][Ca]=-25.9(0.6)								[game][protein][Cc]=-23.9(0.5)	[game][protein][N]=6.5(0.8)	[game][energy][Cc]=-29.9(0.5)	[game][bulk][Ca]=-25.9(0.5)							[game][protein][Cc]=-23.9(0.5)	[game][protein][N]=6.5(0.8)	[game][energy][Cc]=-29.9(0.5)	[game][bulk][Ca]=-25.9(0.5)
[fish][protein][Cc]=-24.4(1.3)	[fish][protein][N]=11.8(1.9)	[fish][energy][Cc]=-30.4(1.3)	[fish][bulk][Ca]=-25.9(1.8)							[fish][protein][Cc]=-24.4(1.3)	[fish][protein][N]=11.8(1.9)	[fish][energy][Cc]=-30.4(1.3)	[fish][bulk][Ca]=-25.9(1.8)							[fish][protein][Cc]=-24.4(1.3)	[fish][protein][N]=11.8(1.9)	[fish][energy][Cc]=-30.4(1.3)	[fish][bulk][Ca]=-25.9(1.8)								[fish][protein][Cc]=-22.7(1.5)	[fish][protein][N]=11.0(0.9)	[fish][energy][Cc]=-28.7(1.5)	[fish][bulk][Ca]=-24.2(1.5)							[fish][protein][Cc]=-22.7(1.5)	[fish][protein][N]=11.0(0.9)	[fish][energy][Cc]=-28.7(1.5)	[fish][bulk][Ca]=-24.2(1.5)
Concentrations										Concentrations										Concentrations											Concentrations										Concentrations
[plants][protein]=15(4)	[plants][energy]=85(4)	[plants][bulk]=100(0)	[game][protein]=74(4)	[game][energy]=26(4)	[game][bulk]=100(0)	[fish][protein]=75(4)	[fish][energy]=25(4)	[fish][bulk]=100(0)		[plants][protein]=15(4)	[plants][energy]=85(4)	[plants][bulk]=100(0)	[game][protein]=74(4)	[game][energy]=26(4)	[game][bulk]=100(0)	[fish][protein]=75(4)	[fish][energy]=25(4)	[fish][bulk]=100(0)		[plants][protein]=15(4)	[plants][energy]=85(4)	[plants][bulk]=100(0)	[game][protein]=74(4)	[game][energy]=26(4)	[game][bulk]=100(0)	[fish][protein]=75(4)	[fish][energy]=25(4)	[fish][bulk]=100(0)			[plants][protein]=15(4)	[plants][energy]=85(4)	[plants][bulk]=100(0)	[game][protein]=74(4)	[game][energy]=26(4)	[game][bulk]=100(0)	[fish][protein]=75(4)	[fish][energy]=25(4)	[fish][bulk]=100(0)		[plants][protein]=15(4)	[plants][energy]=85(4)	[plants][bulk]=100(0)	[game][protein]=74(4)	[game][energy]=26(4)	[game][bulk]=100(0)	[fish][protein]=75(4)	[fish][energy]=25(4)	[fish][bulk]=100(0)
Prior info										Prior info										Prior info											Prior info										Prior info
[protein]>0.025										[protein]>0.025										[protein]>0.025											[protein]>0.025										[protein]>0.025
[protein]<0.225										[protein]<0.225										[protein]<0.225											[protein]<0.225										[protein]<0.225
ESTIMATES										ESTIMATES										ESTIMATES											ESTIMATES										ESTIMATES
Estimates on source/food contribution										Estimates on source/food contribution										Estimates on source/food contribution											Estimates on source/food contribution										Estimates on source/food contribution
Source/Food	Mean	sd	2.5pc	median	97.5pc					Source/Food	Mean	sd	2.5pc	median	97.5pc					Source/Food	Mean	sd	2.5pc	median	97.5pc						Source/Food	Mean	sd	2.5pc	median	97.5pc					Source/Food	Mean	sd	2.5pc	median	97.5pc
plants	0.5729	0.06148	0.4943	0.561	0.7151	0.5114	0.6344			plants	0.573	0.06002	0.4958	0.5617	0.7197	0.5115	0.6333			plants	0.5588	0.0527	0.4941	0.5463	0.6877	0.5068	0.6123				plants	0.5621	0.05895	0.4944	0.5463	0.7137	0.507	0.622			plants	0.554	0.05275	0.4945	0.5395	0.6889	0.5053	0.6071
game	0.09811	0.06937	0.003745	0.08751	0.2663	0.0293	0.1607			game	0.01131	0.008411	0.0004069	0.009655	0.03091	0.003	0.0198			game	0.06412	0.04895	0.001945	0.05458	0.1812	0.0141	0.1127				game	0.05878	0.0493	0.001813	0.04534	0.1861	0.0137	0.1057			game	0.04235	0.03859	0.0011	0.03057	0.1419	0.0078	0.08
fish	0.329	0.07429	0.1695	0.3306	0.4654	0.2574	0.404			fish	0.4157	0.05935	0.2717	0.4261	0.4956	0.3565	0.4755			fish	0.377	0.05744	0.2593	0.378	0.4803	0.3179	0.4386				fish	0.3791	0.06866	0.2212	0.3871	0.4827	0.3104	0.4491			fish	0.4036	0.05847	0.2729	0.4105	0.4926	0.3453	0.4639
Estimates on fraction contribution										Estimates on fraction contribution										Estimates on fraction contribution											Estimates on fraction contribution										Estimates on fraction contribution
Fraction	Mean	sd	2.5pc	median	97.5pc					Fraction	Mean	sd	2.5pc	median	97.5pc					Fraction	Mean	sd	2.5pc	median	97.5pc						Fraction	Mean	sd	2.5pc	median	97.5pc					Fraction	Mean	sd	2.5pc	median	97.5pc
protein	0.2022	0.01712	0.1627	0.2054	0.2241					protein	0.2025	0.01683	0.1615	0.2057	0.2242					protein	0.2063	0.01471	0.1703	0.2098	0.2244						protein	0.2054	0.01648	0.1631	0.2098	0.2243					protein	0.2077	0.01477	0.1699	0.2117	0.2244
energy	0.3057	0.01775	0.2829	0.3024	0.3468					energy	0.3046	0.01764	0.2818	0.3013	0.3476					energy	0.3012	0.01528	0.2823	0.2975	0.3385						energy	0.302	0.01721	0.2822	0.2975	0.3463					energy	0.2994	0.01543	0.282	0.2952	0.339
bulk	0.4921	0.0008604	0.4903	0.4921	0.4936					bulk	0.4929	0.0008168	0.4909	0.4931	0.494					bulk	0.4926	0.0007046	0.491	0.4926	0.4938						bulk	0.4926	0.0008479	0.4906	0.4927	0.4938					bulk	0.4929	0.0007413	0.4912	0.493	0.494
Estimates on signal contribution from source/food										Estimates on signal contribution from source/food										Estimates on signal contribution from source/food											Estimates on signal contribution from source/food										Estimates on signal contribution from source/food
Proxy	Source/Food	Mean	sd	2.5pc	median	97.5pc				Proxy	Source/Food	Mean	sd	2.5pc	median	97.5pc				Proxy	Source/Food	Mean	sd	2.5pc	median	97.5pc					Proxy	Source/Food	Mean	sd	2.5pc	median	97.5pc				Proxy	Source/Food	Mean	sd	2.5pc	median	97.5pc
Cc	plants	0.3915	0.05101	0.3179	0.3826	0.511				Cc	plants	0.3934	0.04878	0.3211	0.3847	0.5148				Cc	plants	0.381	0.04264	0.3172	0.3733	0.487					Cc	plants	0.3846	0.04801	0.319	0.374	0.5087				Cc	plants	0.3788	0.04358	0.316	0.3702	0.4892
Cc	game	0.1397	0.09516	0.0057	0.1268	0.3723				Cc	game	0.01628	0.01192	0.0005991	0.01403	0.04359				Cc	game	0.08993	0.06683	0.002821	0.07823	0.2469					Cc	game	0.08314	0.06868	0.002641	0.0651	0.263				Cc	game	0.05935	0.05326	0.001591	0.04327	0.1963
Cc	fish	0.4687	0.09373	0.256	0.4743	0.6271				Cc	fish	0.5903	0.04984	0.4678	0.5978	0.6657				Cc	fish	0.529	0.06761	0.3859	0.5324	0.6456					Cc	fish	0.5322	0.07832	0.3403	0.5425	0.6492				Cc	fish	0.5619	0.06279	0.4204	0.5687	0.6609
Ca	plants	0.5729	0.06148	0.4943	0.561	0.7151				Ca	plants	0.573	0.06002	0.4958	0.5617	0.7196				Ca	plants	0.5588	0.0527	0.494	0.5463	0.6877					Ca	plants	0.5621	0.05895	0.4944	0.5463	0.7137				Ca	plants	0.554	0.05275	0.4945	0.5395	0.6889
Ca	game	0.09811	0.06937	0.003745	0.08751	0.2663				Ca	game	0.01131	0.008411	0.0004069	0.009655	0.03091				Ca	game	0.06412	0.04895	0.001945	0.05458	0.1812					Ca	game	0.05878	0.0493	0.001813	0.04534	0.1861				Ca	game	0.04235	0.03859	0.0011	0.03057	0.1419
Ca	fish	0.329	0.07429	0.1695	0.3306	0.4654				Ca	fish	0.4157	0.05935	0.2717	0.4261	0.4956				Ca	fish	0.377	0.05744	0.2593	0.378	0.4803					Ca	fish	0.3791	0.06866	0.2212	0.3871	0.4827				Ca	fish	0.4036	0.05847	0.2729	0.4105	0.4926
N	plants	0.2446	0.05164	0.1873	0.2316	0.3719				N	plants	0.2444	0.04925	0.1883	0.2321	0.3771				N	plants	0.233	0.0412	0.1872	0.2212	0.3418					N	plants	0.2363	0.04844	0.1874	0.2212	0.3703				N	plants	0.2295	0.04182	0.1874	0.2165	0.3431
N	game	0.1718	0.1164	0.007009	0.1555	0.4535				N	game	0.02008	0.0147	0.0007424	0.01732	0.05404				N	game	0.1102	0.08148	0.003482	0.09627	0.3021					N	game	0.1022	0.08441	0.003255	0.07979	0.324				N	game	0.07275	0.06508	0.001974	0.0532	0.239
N	fish	0.5836	0.1137	0.3209	0.5917	0.7697				N	fish	0.7355	0.0512	0.6013	0.7454	0.8026				N	fish	0.6569	0.07984	0.4831	0.6626	0.7871					N	fish	0.6615	0.09211	0.4294	0.6759	0.7896				N	fish	0.6977	0.07186	0.5298	0.7078	0.7992
TARGET/CONSUMER RESULTS REPORT: g46										TARGET/CONSUMER RESULTS REPORT: g46										TARGET/CONSUMER RESULTS REPORT: g46											TARGET/CONSUMER RESULTS REPORT: g46										TARGET/CONSUMER RESULTS REPORT: g46
10000 updates took 6 s										10000 updates took 6 s										10000 updates took 6 s											10000 updates took 6 s										10000 updates took 6 s
INPUT DATA (Weighted model: Yes; Offset dependent: Yes; Concentration-dependent model: Yes; Minimum uncertainty: 0.001)										INPUT DATA (Weighted model: Yes; Offset dependent: Yes; Concentration-dependent model: Yes; Minimum uncertainty: 0.001)										INPUT DATA (Weighted model: Yes; Offset dependent: Yes; Concentration-dependent model: Yes; Minimum uncertainty: 0.001)											INPUT DATA (Weighted model: Yes; Offset dependent: Yes; Concentration-dependent model: Yes; Minimum uncertainty: 0.001)										INPUT DATA (Weighted model: Yes; Offset dependent: Yes; Concentration-dependent model: Yes; Minimum uncertainty: 0.001)
Target/consumer data										Target/consumer data										Target/consumer data											Target/consumer data										Target/consumer data
[Cc]=-20.9(0.1)	[Ca]=-16.3(0.1)	[N]=16.1(0.1)								[Cc]=-20.9(0.1)	[Ca]=-16.3(0.1)	[N]=16.1(0.1)								[Cc]=-20.9(0.1)	[Ca]=-16.3(0.1)	[N]=16.1(0.1)									[Cc]=-20.9(0.1)	[Ca]=-16.3(0.1)	[N]=16.1(0.1)								[Cc]=-20.9(0.1)	[Ca]=-16.3(0.1)	[N]=16.1(0.1)
Offsets										Offsets										Offsets											Offsets										Offsets
[Cc]=4.8(0.5)	[Ca]=10.1(0.5)	[N]=5.5(0.5)								[Cc]=4.8(0.5)	[Ca]=10.1(0.5)	[N]=4.6(0.5)								[Cc]=4.8(0.5)	[Ca]=10.1(0.5)	[N]=3.6(0.5)									[Cc]=4.8(0.5)	[Ca]=10.1(0.5)	[N]=5.5(0.5)								[Cc]=4.8(0.5)	[Ca]=10.1(0.5)	[N]=4.6(0.5)
Weights										Weights										Weights											Weights										Weights
[Cc][protein]=74(4)	[Cc][energy]=26(4)	[Cc][bulk]=0(0)	[Ca][protein]=0(0)	[Ca][energy]=0(0)	[Ca][bulk]=100(0)	[N][protein]=100(0)	[N][energy]=0(0)	[N][bulk]=0(0)		[Cc][protein]=74(4)	[Cc][energy]=26(4)	[Cc][bulk]=0(0)	[Ca][protein]=0(0)	[Ca][energy]=0(0)	[Ca][bulk]=100(0)	[N][protein]=100(0)	[N][energy]=0(0)	[N][bulk]=0(0)		[Cc][protein]=74(4)	[Cc][energy]=26(4)	[Cc][bulk]=0(0)	[Ca][protein]=0(0)	[Ca][energy]=0(0)	[Ca][bulk]=100(0)	[N][protein]=100(0)	[N][energy]=0(0)	[N][bulk]=0(0)			[Cc][protein]=74(4)	[Cc][energy]=26(4)	[Cc][bulk]=0(0)	[Ca][protein]=0(0)	[Ca][energy]=0(0)	[Ca][bulk]=100(0)	[N][protein]=100(0)	[N][energy]=0(0)	[N][bulk]=0(0)		[Cc][protein]=74(4)	[Cc][energy]=26(4)	[Cc][bulk]=0(0)	[Ca][protein]=0(0)	[Ca][energy]=0(0)	[Ca][bulk]=100(0)	[N][protein]=100(0)	[N][energy]=0(0)	[N][bulk]=0(0)
Source/Food values										Source/Food values										Source/Food values											Source/Food values										Source/Food values
[plants][protein][Cc]=-28(1.8)	[plants][protein][N]=0.3(2.3)	[plants][energy][Cc]=-25.5(1.8)	[plants][bulk][Ca]=-26(1.8)							[plants][protein][Cc]=-28(1.8)	[plants][protein][N]=0.3(2.3)	[plants][energy][Cc]=-25.5(1.8)	[plants][bulk][Ca]=-26(1.8)							[plants][protein][Cc]=-28(1.8)	[plants][protein][N]=0.3(2.3)	[plants][energy][Cc]=-25.5(1.8)	[plants][bulk][Ca]=-26(1.8)								[plants][protein][Cc]=-28(1.8)	[plants][protein][N]=0.3(2.3)	[plants][energy][Cc]=-25.5(1.8)	[plants][bulk][Ca]=-26(1.8)							[plants][protein][Cc]=-28(1.8)	[plants][protein][N]=0.3(2.3)	[plants][energy][Cc]=-25.5(1.8)	[plants][bulk][Ca]=-26(1.8)
[game][protein][Cc]=-23.8(0.6)	[game][protein][N]=6.5(1.4)	[game][energy][Cc]=-29.8(0.6)	[game][bulk][Ca]=-25.9(0.6)							[game][protein][Cc]=23.8(0.6)	[game][protein][N]=6.5(1.4)	[game][energy][Cc]=-29.8(0.6)	[game][bulk][Ca]=-25.9(0.6)							[game][protein][Cc]=-23.8(0.6)	[game][protein][N]=6.5(1.4)	[game][energy][Cc]=-29.8(0.6)	[game][bulk][Ca]=-25.9(0.6)								[game][protein][Cc]=-23.9(0.5)	[game][protein][N]=6.5(0.8)	[game][energy][Cc]=-29.9(0.5)	[game][bulk][Ca]=-25.9(0.5)							[game][protein][Cc]=-23.9(0.5)	[game][protein][N]=6.5(0.8)	[game][energy][Cc]=-29.9(0.5)	[game][bulk][Ca]=-25.9(0.5)
[fish][protein][Cc]=-24.4(1.3)	[fish][protein][N]=11.8(1.9)	[fish][energy][Cc]=-30.4(1.3)	[fish][bulk][Ca]=-25.9(1.8)							[fish][protein][Cc]=-24.4(1.3)	[fish][protein][N]=11.8(1.9)	[fish][energy][Cc]=-30.4(1.3)	[fish][bulk][Ca]=-25.9(1.8)							[fish][protein][Cc]=-24.4(1.3)	[fish][protein][N]=11.8(1.9)	[fish][energy][Cc]=-30.4(1.3)	[fish][bulk][Ca]=-25.9(1.8)								[fish][protein][Cc]=-22.7(1.5)	[fish][protein][N]=11.0(0.9)	[fish][energy][Cc]=-28.7(1.5)	[fish][bulk][Ca]=-24.2(1.5)							[fish][protein][Cc]=-22.7(1.5)	[fish][protein][N]=11.0(0.9)	[fish][energy][Cc]=-28.7(1.5)	[fish][bulk][Ca]=-24.2(1.5)
Concentrations										Concentrations										Concentrations											Concentrations										Concentrations
[plants][protein]=15(4)	[plants][energy]=85(4)	[plants][bulk]=100(0)	[game][protein]=74(4)	[game][energy]=26(4)	[game][bulk]=100(0)	[fish][protein]=75(4)	[fish][energy]=25(4)	[fish][bulk]=100(0)		[plants][protein]=15(4)	[plants][energy]=85(4)	[plants][bulk]=100(0)	[game][protein]=74(4)	[game][energy]=26(4)	[game][bulk]=100(0)	[fish][protein]=75(4)	[fish][energy]=25(4)	[fish][bulk]=100(0)		[plants][protein]=15(4)	[plants][energy]=85(4)	[plants][bulk]=100(0)	[game][protein]=74(4)	[game][energy]=26(4)	[game][bulk]=100(0)	[fish][protein]=75(4)	[fish][energy]=25(4)	[fish][bulk]=100(0)			[plants][protein]=15(4)	[plants][energy]=85(4)	[plants][bulk]=100(0)	[game][protein]=74(4)	[game][energy]=26(4)	[game][bulk]=100(0)	[fish][protein]=75(4)	[fish][energy]=25(4)	[fish][bulk]=100(0)		[plants][protein]=15(4)	[plants][energy]=85(4)	[plants][bulk]=100(0)	[game][protein]=74(4)	[game][energy]=26(4)	[game][bulk]=100(0)	[fish][protein]=75(4)	[fish][energy]=25(4)	[fish][bulk]=100(0)
Prior info										Prior info										Prior info											Prior info										Prior info
[protein]>0.025										[protein]>0.025										[protein]>0.025											[protein]>0.025										[protein]>0.025
[protein]<0.225										[protein]<0.225										[protein]<0.225											[protein]<0.225										[protein]<0.225
ESTIMATES										ESTIMATES										ESTIMATES											ESTIMATES										ESTIMATES
Estimates on source/food contribution										Estimates on source/food contribution										Estimates on source/food contribution											Estimates on source/food contribution										Estimates on source/food contribution
Source/Food	Mean	sd	2.5pc	median	97.5pc					Source/Food	Mean	sd	2.5pc	median	97.5pc					Source/Food	Mean	sd	2.5pc	median	97.5pc						Source/Food	Mean	sd	2.5pc	median	97.5pc					Source/Food	Mean	sd	2.5pc	median	97.5pc
plants	0.5627	0.05454	0.4942	0.5511	0.693	0.5083	0.62			plants	0.5694	0.05715	0.4956	0.558	0.6987	0.5108	0.6324			plants	0.5487	0.04645	0.494	0.5368	0.6636	0.5041	0.5957				plants	0.5512	0.05001	0.4943	0.54	0.6794	0.5052	0.594			plants	0.5411	0.04636	0.4941	0.5269	0.669	0.5017	0.581
game	0.07222	0.06347	0.002	0.056	0.2411	0.0138	0.1287			game	0.01061	0.008002	0.0003723	0.008753	0.02902	0.0027	0.0195			game	0.04157	0.03471	0.001232	0.03172	0.1259	0.0091	0.0773				game	0.04137	0.03692	0.001145	0.03189	0.1383	0.0083	0.0737			game	0.02822	0.02585	0.0008265	0.0207	0.09803	0.0055	0.0512
fish	0.3651	0.07162	0.2183	0.369	0.4858	0.2922	0.4413			fish	0.4199	0.05617	0.2912	0.4299	0.4969	0.3604	0.4767			fish	0.4098	0.05047	0.3037	0.4133	0.4896	0.3575	0.4636				fish	0.4074	0.0566	0.2787	0.4134	0.4912	0.3546	0.4636			fish	0.4307	0.05057	0.3048	0.4434	0.4966	0.3802	0.4777
Estimates on fraction contribution										Estimates on fraction contribution										Estimates on fraction contribution											Estimates on fraction contribution										Estimates on fraction contribution
Fraction	Mean	sd	2.5pc	median	97.5pc					Fraction	Mean	sd	2.5pc	median	97.5pc					Fraction	Mean	sd	2.5pc	median	97.5pc						Fraction	Mean	sd	2.5pc	median	97.5pc					Fraction	Mean	sd	2.5pc	median	97.5pc
protein	0.2052	0.01523	0.1687	0.2083	0.2243					protein	0.2035	0.01603	0.1674	0.2067	0.2242					protein	0.2092	0.01301	0.1771	0.2125	0.2245						protein	0.2085	0.014	0.1727	0.2116	0.2245					protein	0.2114	0.013	0.1755	0.2154	0.2246
energy	0.3024	0.01584	0.2823	0.2991	0.3405					energy	0.3035	0.01681	0.2818	0.3002	0.3415					energy	0.2978	0.01357	0.2818	0.2944	0.3314						energy	0.2986	0.01464	0.2819	0.2953	0.3359					energy	0.2954	0.01362	0.2816	0.2913	0.3331
bulk	0.4925	0.0008238	0.4908	0.4925	0.4939					bulk	0.493	0.0007755	0.4912	0.4931	0.494					bulk	0.493	0.000641	0.4915	0.493	0.4939						bulk	0.4929	0.0007126	0.4912	0.493	0.4939					bulk	0.4932	0.0006591	0.4915	0.4934	0.494
Estimates on signal contribution from source/food										Estimates on signal contribution from source/food										Estimates on signal contribution from source/food											Estimates on signal contribution from source/food										Estimates on signal contribution from source/food
Proxy	Source/Food	Mean	sd	2.5pc	median	97.5pc				Proxy	Source/Food	Mean	sd	2.5pc	median	97.5pc				Proxy	Source/Food	Mean	sd	2.5pc	median	97.5pc					Proxy	Source/Food	Mean	sd	2.5pc	median	97.5pc				Proxy	Source/Food	Mean	sd	2.5pc	median	97.5pc
Cc	plants	0.3836	0.04455	0.3166	0.3763	0.4921				Cc	plants	0.3904	0.04602	0.3213	0.3822	0.4957				Cc	plants	0.3741	0.03826	0.3148	0.3679	0.4643					Cc	plants	0.3769	0.04146	0.3165	0.3701	0.4795				Cc	plants	0.3701	0.038	0.3157	0.3627	0.4688
Cc	game	0.1019	0.08739	0.002933	0.08075	0.3347				Cc	game	0.01517	0.01127	0.000564	0.01266	0.04086				Cc	game	0.05793	0.04757	0.001705	0.04473	0.1718					Cc	game	0.05793	0.05126	0.001658	0.04512	0.1948				Cc	game	0.03918	0.03559	0.001144	0.02883	0.134
Cc	fish	0.5145	0.08862	0.3116	0.5253	0.6507				Cc	fish	0.5944	0.04631	0.4882	0.6008	0.6672				Cc	fish	0.568	0.05444	0.4509	0.5728	0.6575					Cc	fish	0.5652	0.06121	0.419	0.5735	0.6579				Cc	fish	0.5908	0.04998	0.4747	0.6009	0.665
Ca	plants	0.5627	0.05454	0.4942	0.5511	0.693				Ca	plants	0.5694	0.05715	0.4956	0.558	0.6987				Ca	plants	0.5487	0.04645	0.494	0.5368	0.6636					Ca	plants	0.5512	0.05001	0.4943	0.54	0.6794				Ca	plants	0.5411	0.04636	0.4941	0.5269	0.669
Ca	game	0.07222	0.06347	0.002	0.056	0.2411				Ca	game	0.01061	0.008002	0.0003723	0.008754	0.02902				Ca	game	0.04157	0.03471	0.001232	0.03172	0.1259					Ca	game	0.04137	0.03692	0.001145	0.03189	0.1383				Ca	game	0.02822	0.02585	0.0008265	0.0207	0.09803
Ca	fish	0.3651	0.07162	0.2183	0.369	0.4858				Ca	fish	0.4199	0.05617	0.2912	0.43	0.4969				Ca	fish	0.4098	0.05047	0.3037	0.4133	0.4896					Ca	fish	0.4074	0.0566	0.2787	0.4134	0.4912				Ca	fish	0.4307	0.05057	0.3048	0.4434	0.4966
N	plants	0.2359	0.04336	0.1873	0.2246	0.3474				N	plants	0.2412	0.04581	0.1881	0.2294	0.3535				N	plants	0.225	0.03542	0.1872	0.2147	0.3175					N	plants	0.2273	0.0406	0.1874	0.2168	0.3332				N	plants	0.2198	0.03604	0.1873	0.2081	0.3229
N	game	0.125	0.1067	0.003662	0.09919	0.402				N	game	0.01868	0.01389	0.0006851	0.01559	0.05023				N	game	0.07087	0.05797	0.002103	0.05496	0.2103					N	game	0.071	0.06263	0.002032	0.05519	0.2381				N	game	0.04797	0.04347	0.001424	0.03543	0.1642
N	fish	0.639	0.1064	0.3887	0.6545	0.7918				N	fish	0.7401	0.04657	0.6253	0.7502	0.8029				N	fish	0.7041	0.06181	0.5647	0.7123	0.795					N	fish	0.7017	0.07087	0.5257	0.7137	0.7983				N	fish	0.7322	0.05495	0.5984	0.7454	0.8027
TARGET/CONSUMER RESULTS REPORT: g47										TARGET/CONSUMER RESULTS REPORT: g47										TARGET/CONSUMER RESULTS REPORT: g47											TARGET/CONSUMER RESULTS REPORT: g47										TARGET/CONSUMER RESULTS REPORT: g47
10000 updates took 6 s										10000 updates took 6 s										10000 updates took 6 s											10000 updates took 6 s										10000 updates took 6 s
INPUT DATA (Weighted model: Yes; Offset dependent: Yes; Concentration-dependent model: Yes; Minimum uncertainty: 0.001)										INPUT DATA (Weighted model: Yes; Offset dependent: Yes; Concentration-dependent model: Yes; Minimum uncertainty: 0.001)										INPUT DATA (Weighted model: Yes; Offset dependent: Yes; Concentration-dependent model: Yes; Minimum uncertainty: 0.001)											INPUT DATA (Weighted model: Yes; Offset dependent: Yes; Concentration-dependent model: Yes; Minimum uncertainty: 0.001)										INPUT DATA (Weighted model: Yes; Offset dependent: Yes; Concentration-dependent model: Yes; Minimum uncertainty: 0.001)
Target/consumer data										Target/consumer data										Target/consumer data											Target/consumer data										Target/consumer data
[Cc]=-20.6(0.1)	[Ca]=-15.7(0.1)	[N]=17.2(0.1)								[Cc]=-20.6(0.1)	[Ca]=-15.7(0.1)	[N]=17.2(0.1)								[Cc]=-20.6(0.1)	[Ca]=-15.7(0.1)	[N]=17.2(0.1)									[Cc]=-20.6(0.1)	[Ca]=-15.7(0.1)	[N]=17.2(0.1)								[Cc]=-20.6(0.1)	[Ca]=-15.7(0.1)	[N]=17.2(0.1)
Offsets										Offsets										Offsets											Offsets										Offsets
[Cc]=4.8(0.5)	[Ca]=10.1(0.5)	[N]=5.5(0.5)								[Cc]=4.8(0.5)	[Ca]=10.1(0.5)	[N]=4.6(0.5)								[Cc]=4.8(0.5)	[Ca]=10.1(0.5)	[N]=3.6(0.5)									[Cc]=4.8(0.5)	[Ca]=10.1(0.5)	[N]=5.5(0.5)								[Cc]=4.8(0.5)	[Ca]=10.1(0.5)	[N]=4.6(0.5)
Weights										Weights										Weights											Weights										Weights
[Cc][protein]=74(4)	[Cc][energy]=26(4)	[Cc][bulk]=0(0)	[Ca][protein]=0(0)	[Ca][energy]=0(0)	[Ca][bulk]=100(0)	[N][protein]=100(0)	[N][energy]=0(0)	[N][bulk]=0(0)		[Cc][protein]=74(4)	[Cc][energy]=26(4)	[Cc][bulk]=0(0)	[Ca][protein]=0(0)	[Ca][energy]=0(0)	[Ca][bulk]=100(0)	[N][protein]=100(0)	[N][energy]=0(0)	[N][bulk]=0(0)		[Cc][protein]=74(4)	[Cc][energy]=26(4)	[Cc][bulk]=0(0)	[Ca][protein]=0(0)	[Ca][energy]=0(0)	[Ca][bulk]=100(0)	[N][protein]=100(0)	[N][energy]=0(0)	[N][bulk]=0(0)			[Cc][protein]=74(4)	[Cc][energy]=26(4)	[Cc][bulk]=0(0)	[Ca][protein]=0(0)	[Ca][energy]=0(0)	[Ca][bulk]=100(0)	[N][protein]=100(0)	[N][energy]=0(0)	[N][bulk]=0(0)		[Cc][protein]=74(4)	[Cc][energy]=26(4)	[Cc][bulk]=0(0)	[Ca][protein]=0(0)	[Ca][energy]=0(0)	[Ca][bulk]=100(0)	[N][protein]=100(0)	[N][energy]=0(0)	[N][bulk]=0(0)
Source/Food values										Source/Food values										Source/Food values											Source/Food values										Source/Food values
[plants][protein][Cc]=-28(1.8)	[plants][protein][N]=0.3(2.3)	[plants][energy][Cc]=-25.5(1.8)	[plants][bulk][Ca]=-26(1.8)							[plants][protein][Cc]=-28(1.8)	[plants][protein][N]=0.3(2.3)	[plants][energy][Cc]=-25.5(1.8)	[plants][bulk][Ca]=-26(1.8)							[plants][protein][Cc]=-28(1.8)	[plants][protein][N]=0.3(2.3)	[plants][energy][Cc]=-25.5(1.8)	[plants][bulk][Ca]=-26(1.8)								[plants][protein][Cc]=-28(1.8)	[plants][protein][N]=0.3(2.3)	[plants][energy][Cc]=-25.5(1.8)	[plants][bulk][Ca]=-26(1.8)							[plants][protein][Cc]=-28(1.8)	[plants][protein][N]=0.3(2.3)	[plants][energy][Cc]=-25.5(1.8)	[plants][bulk][Ca]=-26(1.8)
[game][protein][Cc]=-23.8(0.6)	[game][protein][N]=6.5(1.4)	[game][energy][Cc]=-29.8(0.6)	[game][bulk][Ca]=-25.9(0.6)							[game][protein][Cc]=23.8(0.6)	[game][protein][N]=6.5(1.4)	[game][energy][Cc]=-29.8(0.6)	[game][bulk][Ca]=-25.9(0.6)							[game][protein][Cc]=-23.8(0.6)	[game][protein][N]=6.5(1.4)	[game][energy][Cc]=-29.8(0.6)	[game][bulk][Ca]=-25.9(0.6)								[game][protein][Cc]=-23.9(0.5)	[game][protein][N]=6.5(0.8)	[game][energy][Cc]=-29.9(0.5)	[game][bulk][Ca]=-25.9(0.5)							[game][protein][Cc]=-23.9(0.5)	[game][protein][N]=6.5(0.8)	[game][energy][Cc]=-29.9(0.5)	[game][bulk][Ca]=-25.9(0.5)
[fish][protein][Cc]=-24.4(1.3)	[fish][protein][N]=11.8(1.9)	[fish][energy][Cc]=-30.4(1.3)	[fish][bulk][Ca]=-25.9(1.8)							[fish][protein][Cc]=-24.4(1.3)	[fish][protein][N]=11.8(1.9)	[fish][energy][Cc]=-30.4(1.3)	[fish][bulk][Ca]=-25.9(1.8)							[fish][protein][Cc]=-24.4(1.3)	[fish][protein][N]=11.8(1.9)	[fish][energy][Cc]=-30.4(1.3)	[fish][bulk][Ca]=-25.9(1.8)								[fish][protein][Cc]=-22.7(1.5)	[fish][protein][N]=11.0(0.9)	[fish][energy][Cc]=-28.7(1.5)	[fish][bulk][Ca]=-24.2(1.5)							[fish][protein][Cc]=-22.7(1.5)	[fish][protein][N]=11.0(0.9)	[fish][energy][Cc]=-28.7(1.5)	[fish][bulk][Ca]=-24.2(1.5)
Concentrations										Concentrations										Concentrations											Concentrations										Concentrations
[plants][protein]=15(4)	[plants][energy]=85(4)	[plants][bulk]=100(0)	[game][protein]=74(4)	[game][energy]=26(4)	[game][bulk]=100(0)	[fish][protein]=75(4)	[fish][energy]=25(4)	[fish][bulk]=100(0)		[plants][protein]=15(4)	[plants][energy]=85(4)	[plants][bulk]=100(0)	[game][protein]=74(4)	[game][energy]=26(4)	[game][bulk]=100(0)	[fish][protein]=75(4)	[fish][energy]=25(4)	[fish][bulk]=100(0)		[plants][protein]=15(4)	[plants][energy]=85(4)	[plants][bulk]=100(0)	[game][protein]=74(4)	[game][energy]=26(4)	[game][bulk]=100(0)	[fish][protein]=75(4)	[fish][energy]=25(4)	[fish][bulk]=100(0)			[plants][protein]=15(4)	[plants][energy]=85(4)	[plants][bulk]=100(0)	[game][protein]=74(4)	[game][energy]=26(4)	[game][bulk]=100(0)	[fish][protein]=75(4)	[fish][energy]=25(4)	[fish][bulk]=100(0)		[plants][protein]=15(4)	[plants][energy]=85(4)	[plants][bulk]=100(0)	[game][protein]=74(4)	[game][energy]=26(4)	[game][bulk]=100(0)	[fish][protein]=75(4)	[fish][energy]=25(4)	[fish][bulk]=100(0)
Prior info										Prior info										Prior info											Prior info										Prior info
[protein]>0.025										[protein]>0.025										[protein]>0.025											[protein]>0.025										[protein]>0.025
[protein]<0.225										[protein]<0.225										[protein]<0.225											[protein]<0.225										[protein]<0.225
ESTIMATES										ESTIMATES										ESTIMATES											ESTIMATES										ESTIMATES
Estimates on source/food contribution										Estimates on source/food contribution										Estimates on source/food contribution											Estimates on source/food contribution										Estimates on source/food contribution
Source/Food	Mean	sd	2.5pc	median	97.5pc					Source/Food	Mean	sd	2.5pc	median	97.5pc					Source/Food	Mean	sd	2.5pc	median	97.5pc						Source/Food	Mean	sd	2.5pc	median	97.5pc					Source/Food	Mean	sd	2.5pc	median	97.5pc
plants	0.55	0.04814	0.4941	0.5373	0.6676	0.5053	0.5982			plants	0.5467	0.04695	0.4947	0.5344	0.6766	0.5041	0.588			plants	0.5338	0.03565	0.494	0.5242	0.6229	0.5013	0.5674				plants	0.5414	0.04631	0.494	0.5281	0.6601	0.5019	0.5801			plants	0.5347	0.04224	0.4938	0.5212	0.6518	0.4998	0.5713
game	0.04681	0.03859	0.001449	0.03669	0.1469	0.0099	0.0854			game	0.01211	0.009318	0.0004044	0.01002	0.03481	0.0029	0.021			game	0.02992	0.0277	0.0007853	0.02194	0.1036	0.0057	0.0552				game	0.02687	0.02516	0.0007381	0.01906	0.09255	0.005	0.05			game	0.01925	0.01895	0.0005659	0.01342	0.06959	0.0034	0.0358
fish	0.4032	0.05673	0.2705	0.4092	0.4898	0.3489	0.4611			fish	0.4412	0.04667	0.3185	0.4518	0.499	0.3996	0.4842			fish	0.4363	0.04097	0.3425	0.4432	0.4954	0.3937	0.4766				fish	0.4318	0.0495	0.3128	0.4415	0.4968	0.3867	0.4781			fish	0.446	0.0454	0.3285	0.4574	0.5004	0.4042	0.4868
Estimates on fraction contribution										Estimates on fraction contribution										Estimates on fraction contribution											Estimates on fraction contribution										Estimates on fraction contribution
Fraction	Mean	sd	2.5pc	median	97.5pc					Fraction	Mean	sd	2.5pc	median	97.5pc					Fraction	Mean	sd	2.5pc	median	97.5pc						Fraction	Mean	sd	2.5pc	median	97.5pc					Fraction	Mean	sd	2.5pc	median	97.5pc
protein	0.2088	0.01348	0.1758	0.2124	0.2245					protein	0.2099	0.01318	0.1737	0.2133	0.2245					protein	0.2134	0.009998	0.1885	0.2161	0.2246						protein	0.2113	0.01298	0.1781	0.215	0.2246					protein	0.2132	0.01186	0.1805	0.217	0.2247
energy	0.2983	0.0141	0.2818	0.2946	0.3328					energy	0.2968	0.01382	0.2815	0.2932	0.335					energy	0.2933	0.01045	0.2816	0.2905	0.3194						energy	0.2955	0.01359	0.2816	0.2916	0.3303					energy	0.2934	0.01243	0.2814	0.2895	0.328
bulk	0.4929	0.0007033	0.4913	0.493	0.4939					bulk	0.4933	0.0006415	0.4915	0.4934	0.494					bulk	0.4933	0.0005132	0.4921	0.4934	0.494						bulk	0.4932	0.000648	0.4916	0.4933	0.494					bulk	0.4934	0.0006001	0.4918	0.4935	0.494
Estimates on signal contribution from source/food										Estimates on signal contribution from source/food										Estimates on signal contribution from source/food											Estimates on signal contribution from source/food										Estimates on signal contribution from source/food
Proxy	Source/Food	Mean	sd	2.5pc	median	97.5pc				Proxy	Source/Food	Mean	sd	2.5pc	median	97.5pc				Proxy	Source/Food	Mean	sd	2.5pc	median	97.5pc					Proxy	Source/Food	Mean	sd	2.5pc	median	97.5pc				Proxy	Source/Food	Mean	sd	2.5pc	median	97.5pc
Cc	plants	0.3745	0.03971	0.3151	0.3681	0.4687				Cc	plants	0.3735	0.03858	0.3159	0.3668	0.474				Cc	plants	0.3634	0.03113	0.3122	0.3597	0.4353					Cc	plants	0.3698	0.03872	0.3144	0.3631	0.4636				Cc	plants	0.3658	0.0355	0.3133	0.36	0.456
Cc	game	0.06569	0.05381	0.002038	0.05207	0.2052				Cc	game	0.01691	0.01286	0.0005851	0.01425	0.04818				Cc	game	0.04119	0.03782	0.001118	0.03035	0.1412					Cc	game	0.03727	0.03454	0.00103	0.02681	0.1261				Cc	game	0.0266	0.02597	0.0007695	0.01853	0.0958
Cc	fish	0.5599	0.06266	0.4121	0.5673	0.6567				Cc	fish	0.6096	0.03998	0.5142	0.615	0.673				Cc	fish	0.5954	0.04498	0.4907	0.6024	0.667					Cc	fish	0.5929	0.04922	0.4777	0.6005	0.6666				Cc	fish	0.6076	0.04349	0.5026	0.6148	0.6736
Ca	plants	0.55	0.04814	0.4941	0.5373	0.6676				Ca	plants	0.5467	0.04695	0.4947	0.5344	0.6766				Ca	plants	0.5338	0.03565	0.494	0.5242	0.6229					Ca	plants	0.5414	0.04631	0.494	0.5281	0.6601				Ca	plants	0.5347	0.04224	0.4938	0.5212	0.6518
Ca	game	0.04681	0.03859	0.001449	0.03669	0.1469				Ca	game	0.01211	0.009318	0.0004044	0.01002	0.03481				Ca	game	0.02992	0.0277	0.0007853	0.02194	0.1036					Ca	game	0.02687	0.02516	0.0007381	0.01906	0.09255				Ca	game	0.01925	0.01895	0.0005659	0.01342	0.06959
Ca	fish	0.4032	0.05673	0.2705	0.4092	0.4898				Ca	fish	0.4412	0.04667	0.3185	0.4518	0.499				Ca	fish	0.4363	0.04097	0.3425	0.4432	0.4954					Ca	fish	0.4318	0.0495	0.3128	0.4415	0.4968				Ca	fish	0.446	0.0454	0.3285	0.4574	0.5004
N	plants	0.2261	0.03778	0.1872	0.215	0.3214				N	plants	0.2236	0.03649	0.1875	0.213	0.3304				N	plants	0.2138	0.02599	0.1872	0.2062	0.2803					N	plants	0.22	0.03695	0.1872	0.2088	0.3141				N	plants	0.215	0.03244	0.1871	0.2043	0.3063
N	game	0.08036	0.06575	0.002531	0.06353	0.2515				N	game	0.02073	0.01579	0.0006989	0.01745	0.05902				N	game	0.05022	0.04594	0.00138	0.03716	0.1702					N	game	0.0456	0.04216	0.001242	0.03271	0.1537				N	game	0.03256	0.03178	0.0009344	0.02262	0.1182
N	fish	0.6935	0.07269	0.5191	0.705	0.7964				N	fish	0.7556	0.03869	0.6564	0.7634	0.8057				N	fish	0.736	0.04952	0.6143	0.7475	0.8022					N	fish	0.7344	0.05369	0.6059	0.7463	0.8035				N	fish	0.7524	0.04546	0.6353	0.7647	0.8071
TARGET/CONSUMER RESULTS REPORT: g55										TARGET/CONSUMER RESULTS REPORT: g55										TARGET/CONSUMER RESULTS REPORT: g55											TARGET/CONSUMER RESULTS REPORT: g55										TARGET/CONSUMER RESULTS REPORT: g55
10000 updates took 6 s										10000 updates took 6 s										10000 updates took 6 s											10000 updates took 6 s										10000 updates took 6 s
INPUT DATA (Weighted model: Yes; Offset dependent: Yes; Concentration-dependent model: Yes; Minimum uncertainty: 0.001)										INPUT DATA (Weighted model: Yes; Offset dependent: Yes; Concentration-dependent model: Yes; Minimum uncertainty: 0.001)										INPUT DATA (Weighted model: Yes; Offset dependent: Yes; Concentration-dependent model: Yes; Minimum uncertainty: 0.001)											INPUT DATA (Weighted model: Yes; Offset dependent: Yes; Concentration-dependent model: Yes; Minimum uncertainty: 0.001)										INPUT DATA (Weighted model: Yes; Offset dependent: Yes; Concentration-dependent model: Yes; Minimum uncertainty: 0.001)
Target/consumer data										Target/consumer data										Target/consumer data											Target/consumer data										Target/consumer data
[Cc]=-20.1(0.1)	[Ca]=-15.2(0.1)	[N]=17.0(0.1)								[Cc]=-20.1(0.1)	[Ca]=-15.2(0.1)	[N]=17.0(0.1)								[Cc]=-20.1(0.1)	[Ca]=-15.2(0.1)	[N]=17.0(0.1)									[Cc]=-20.1(0.1)	[Ca]=-15.2(0.1)	[N]=17.0(0.1)								[Cc]=-20.1(0.1)	[Ca]=-15.2(0.1)	[N]=17.0(0.1)
Offsets										Offsets										Offsets											Offsets										Offsets
[Cc]=4.8(0.5)	[Ca]=10.1(0.5)	[N]=5.5(0.5)								[Cc]=4.8(0.5)	[Ca]=10.1(0.5)	[N]=4.6(0.5)								[Cc]=4.8(0.5)	[Ca]=10.1(0.5)	[N]=3.6(0.5)									[Cc]=4.8(0.5)	[Ca]=10.1(0.5)	[N]=5.5(0.5)								[Cc]=4.8(0.5)	[Ca]=10.1(0.5)	[N]=4.6(0.5)
Weights										Weights										Weights											Weights										Weights
[Cc][protein]=74(4)	[Cc][energy]=26(4)	[Cc][bulk]=0(0)	[Ca][protein]=0(0)	[Ca][energy]=0(0)	[Ca][bulk]=100(0)	[N][protein]=100(0)	[N][energy]=0(0)	[N][bulk]=0(0)		[Cc][protein]=74(4)	[Cc][energy]=26(4)	[Cc][bulk]=0(0)	[Ca][protein]=0(0)	[Ca][energy]=0(0)	[Ca][bulk]=100(0)	[N][protein]=100(0)	[N][energy]=0(0)	[N][bulk]=0(0)		[Cc][protein]=74(4)	[Cc][energy]=26(4)	[Cc][bulk]=0(0)	[Ca][protein]=0(0)	[Ca][energy]=0(0)	[Ca][bulk]=100(0)	[N][protein]=100(0)	[N][energy]=0(0)	[N][bulk]=0(0)			[Cc][protein]=74(4)	[Cc][energy]=26(4)	[Cc][bulk]=0(0)	[Ca][protein]=0(0)	[Ca][energy]=0(0)	[Ca][bulk]=100(0)	[N][protein]=100(0)	[N][energy]=0(0)	[N][bulk]=0(0)		[Cc][protein]=74(4)	[Cc][energy]=26(4)	[Cc][bulk]=0(0)	[Ca][protein]=0(0)	[Ca][energy]=0(0)	[Ca][bulk]=100(0)	[N][protein]=100(0)	[N][energy]=0(0)	[N][bulk]=0(0)
Source/Food values										Source/Food values										Source/Food values											Source/Food values										Source/Food values
[plants][protein][Cc]=-28(1.8)	[plants][protein][N]=0.3(2.3)	[plants][energy][Cc]=-25.5(1.8)	[plants][bulk][Ca]=-26(1.8)							[plants][protein][Cc]=-28(1.8)	[plants][protein][N]=0.3(2.3)	[plants][energy][Cc]=-25.5(1.8)	[plants][bulk][Ca]=-26(1.8)							[plants][protein][Cc]=-28(1.8)	[plants][protein][N]=0.3(2.3)	[plants][energy][Cc]=-25.5(1.8)	[plants][bulk][Ca]=-26(1.8)								[plants][protein][Cc]=-28(1.8)	[plants][protein][N]=0.3(2.3)	[plants][energy][Cc]=-25.5(1.8)	[plants][bulk][Ca]=-26(1.8)							[plants][protein][Cc]=-28(1.8)	[plants][protein][N]=0.3(2.3)	[plants][energy][Cc]=-25.5(1.8)	[plants][bulk][Ca]=-26(1.8)
[game][protein][Cc]=-23.8(0.6)	[game][protein][N]=6.5(1.4)	[game][energy][Cc]=-29.8(0.6)	[game][bulk][Ca]=-25.9(0.6)							[game][protein][Cc]=23.8(0.6)	[game][protein][N]=6.5(1.4)	[game][energy][Cc]=-29.8(0.6)	[game][bulk][Ca]=-25.9(0.6)							[game][protein][Cc]=-23.8(0.6)	[game][protein][N]=6.5(1.4)	[game][energy][Cc]=-29.8(0.6)	[game][bulk][Ca]=-25.9(0.6)								[game][protein][Cc]=-23.9(0.5)	[game][protein][N]=6.5(0.8)	[game][energy][Cc]=-29.9(0.5)	[game][bulk][Ca]=-25.9(0.5)							[game][protein][Cc]=-23.9(0.5)	[game][protein][N]=6.5(0.8)	[game][energy][Cc]=-29.9(0.5)	[game][bulk][Ca]=-25.9(0.5)
[fish][protein][Cc]=-24.4(1.3)	[fish][protein][N]=11.8(1.9)	[fish][energy][Cc]=-30.4(1.3)	[fish][bulk][Ca]=-25.9(1.8)							[fish][protein][Cc]=-24.4(1.3)	[fish][protein][N]=11.8(1.9)	[fish][energy][Cc]=-30.4(1.3)	[fish][bulk][Ca]=-25.9(1.8)							[fish][protein][Cc]=-24.4(1.3)	[fish][protein][N]=11.8(1.9)	[fish][energy][Cc]=-30.4(1.3)	[fish][bulk][Ca]=-25.9(1.8)								[fish][protein][Cc]=-22.7(1.5)	[fish][protein][N]=11.0(0.9)	[fish][energy][Cc]=-28.7(1.5)	[fish][bulk][Ca]=-24.2(1.5)							[fish][protein][Cc]=-22.7(1.5)	[fish][protein][N]=11.0(0.9)	[fish][energy][Cc]=-28.7(1.5)	[fish][bulk][Ca]=-24.2(1.5)
Concentrations										Concentrations										Concentrations											Concentrations										Concentrations
[plants][protein]=15(4)	[plants][energy]=85(4)	[plants][bulk]=100(0)	[game][protein]=74(4)	[game][energy]=26(4)	[game][bulk]=100(0)	[fish][protein]=75(4)	[fish][energy]=25(4)	[fish][bulk]=100(0)		[plants][protein]=15(4)	[plants][energy]=85(4)	[plants][bulk]=100(0)	[game][protein]=74(4)	[game][energy]=26(4)	[game][bulk]=100(0)	[fish][protein]=75(4)	[fish][energy]=25(4)	[fish][bulk]=100(0)		[plants][protein]=15(4)	[plants][energy]=85(4)	[plants][bulk]=100(0)	[game][protein]=74(4)	[game][energy]=26(4)	[game][bulk]=100(0)	[fish][protein]=75(4)	[fish][energy]=25(4)	[fish][bulk]=100(0)			[plants][protein]=15(4)	[plants][energy]=85(4)	[plants][bulk]=100(0)	[game][protein]=74(4)	[game][energy]=26(4)	[game][bulk]=100(0)	[fish][protein]=75(4)	[fish][energy]=25(4)	[fish][bulk]=100(0)		[plants][protein]=15(4)	[plants][energy]=85(4)	[plants][bulk]=100(0)	[game][protein]=74(4)	[game][energy]=26(4)	[game][bulk]=100(0)	[fish][protein]=75(4)	[fish][energy]=25(4)	[fish][bulk]=100(0)
Prior info										Prior info										Prior info											Prior info										Prior info
[protein]>0.025										[protein]>0.025										[protein]>0.025											[protein]>0.025										[protein]>0.025
[protein]<0.225										[protein]<0.225										[protein]<0.225											[protein]<0.225										[protein]<0.225
ESTIMATES										ESTIMATES										ESTIMATES											ESTIMATES										ESTIMATES
Estimates on source/food contribution										Estimates on source/food contribution										Estimates on source/food contribution											Estimates on source/food contribution										Estimates on source/food contribution
Source/Food	Mean	sd	2.5pc	median	97.5pc					Source/Food	Mean	sd	2.5pc	median	97.5pc					Source/Food	Mean	sd	2.5pc	median	97.5pc						Source/Food	Mean	sd	2.5pc	median	97.5pc					Source/Food	Mean	sd	2.5pc	median	97.5pc
plants	0.5487	0.04682	0.4939	0.5369	0.6662	0.5044	0.5942			plants	0.5565	0.05181	0.4949	0.5441	0.6794	0.5065	0.6061			plants	0.5423	0.04199	0.4939	0.5313	0.6463	0.502	0.5867				plants	0.5372	0.04081	0.4938	0.525	0.6446	0.501	0.5758			plants	0.5336	0.03909	0.4939	0.5217	0.6338	0.5005	0.5665
game	0.05879	0.0517	0.00184	0.0457	0.1937	0.0123	0.1036			game	0.01636	0.01007	0.0008195	0.01559	0.03735	0.0059	0.0269			game	0.031	0.02612	0.001138	0.02447	0.0983	0.0062	0.0559				game	0.03383	0.02912	0.001003	0.02623	0.1095	0.0067	0.0618			game	0.02232	0.01964	0.0006539	0.01713	0.0751	0.0044	0.0406
fish	0.3925	0.06135	0.2414	0.4008	0.4851	0.334	0.4525			fish	0.4271	0.05151	0.3029	0.4388	0.494	0.3768	0.4758			fish	0.4267	0.04467	0.3285	0.4328	0.4948	0.3784	0.4724				fish	0.429	0.04544	0.3192	0.4366	0.4948	0.3835	0.4737			fish	0.4441	0.04154	0.3435	0.4527	0.4987	0.4057	0.4823
Estimates on fraction contribution										Estimates on fraction contribution										Estimates on fraction contribution											Estimates on fraction contribution										Estimates on fraction contribution
Fraction	Mean	sd	2.5pc	median	97.5pc					Fraction	Mean	sd	2.5pc	median	97.5pc					Fraction	Mean	sd	2.5pc	median	97.5pc						Fraction	Mean	sd	2.5pc	median	97.5pc					Fraction	Mean	sd	2.5pc	median	97.5pc
protein	0.2091	0.01309	0.1763	0.2124	0.2245					protein	0.2071	0.01454	0.1727	0.2106	0.2244					protein	0.211	0.01178	0.182	0.2141	0.2246						protein	0.2124	0.01144	0.1825	0.2159	0.2246					protein	0.2135	0.01097	0.1854	0.2168	0.2247
energy	0.2981	0.01364	0.2819	0.2947	0.3325					energy	0.2998	0.01524	0.2817	0.2962	0.336					energy	0.2958	0.01231	0.2816	0.2925	0.3262						energy	0.2944	0.01196	0.2816	0.2908	0.3258					energy	0.2931	0.01149	0.2814	0.2896	0.3225
bulk	0.4928	0.0007138	0.4911	0.4929	0.4939					bulk	0.4931	0.0007073	0.4914	0.4933	0.494					bulk	0.4932	0.0005818	0.4918	0.4933	0.494						bulk	0.4932	0.0005775	0.4918	0.4933	0.494					bulk	0.4934	0.0005478	0.492	0.4935	0.494
Estimates on signal contribution from source/food										Estimates on signal contribution from source/food										Estimates on signal contribution from source/food											Estimates on signal contribution from source/food										Estimates on signal contribution from source/food
Proxy	Source/Food	Mean	sd	2.5pc	median	97.5pc				Proxy	Source/Food	Mean	sd	2.5pc	median	97.5pc				Proxy	Source/Food	Mean	sd	2.5pc	median	97.5pc					Proxy	Source/Food	Mean	sd	2.5pc	median	97.5pc				Proxy	Source/Food	Mean	sd	2.5pc	median	97.5pc
Cc	plants	0.3728	0.03882	0.3133	0.3664	0.4672				Cc	plants	0.3809	0.04262	0.3184	0.3738	0.4839				Cc	plants	0.3687	0.0349	0.3135	0.3636	0.4514					Cc	plants	0.3659	0.03398	0.3121	0.3605	0.4486				Cc	plants	0.3643	0.03367	0.3127	0.3598	0.441
Cc	game	0.0821	0.07135	0.002788	0.06413	0.2713				Cc	game	0.02312	0.01405	0.001166	0.02213	0.05259				Cc	game	0.0431	0.03594	0.001611	0.0344	0.1354					Cc	game	0.04671	0.03978	0.001409	0.03638	0.1491				Cc	game	0.03076	0.02689	0.000904	0.0237	0.1019
Cc	fish	0.5451	0.07459	0.3506	0.5582	0.6521				Cc	fish	0.596	0.04443	0.4926	0.6025	0.6646				Cc	fish	0.5882	0.04526	0.4914	0.592	0.6648					Cc	fish	0.5874	0.04824	0.4805	0.5935	0.6632				Cc	fish	0.605	0.04094	0.5123	0.6103	0.6701
Ca	plants	0.5487	0.04682	0.4939	0.5369	0.6662				Ca	plants	0.5565	0.05181	0.4949	0.5441	0.6794				Ca	plants	0.5423	0.04199	0.4939	0.5313	0.6463					Ca	plants	0.5372	0.04081	0.4938	0.525	0.6446				Ca	plants	0.5336	0.03909	0.4939	0.5217	0.6338
Ca	game	0.05879	0.0517	0.00184	0.0457	0.1937				Ca	game	0.01636	0.01007	0.0008195	0.01559	0.03735				Ca	game	0.031	0.02612	0.001138	0.02447	0.0983					Ca	game	0.03383	0.02912	0.001003	0.02623	0.1095				Ca	game	0.02232	0.01964	0.0006539	0.01713	0.0751
Ca	fish	0.3925	0.06135	0.2414	0.4008	0.4851				Ca	fish	0.4271	0.05151	0.3029	0.4388	0.4941				Ca	fish	0.4267	0.04467	0.3285	0.4328	0.4948					Ca	fish	0.429	0.04544	0.3192	0.4366	0.4948				Ca	fish	0.4441	0.04154	0.3435	0.4527	0.4987
N	plants	0.225	0.03582	0.187	0.2147	0.32				N	plants	0.2312	0.04144	0.1877	0.2196	0.3331				N	plants	0.2201	0.03096	0.1871	0.211	0.3012					N	plants	0.2165	0.03033	0.187	0.2067	0.2996				N	plants	0.214	0.0299	0.1871	0.2046	0.2898
N	game	0.1003	0.08695	0.003441	0.07837	0.3332				N	game	0.02843	0.01733	0.00143	0.02715	0.06502				N	game	0.05257	0.04365	0.001989	0.04224	0.1642					N	game	0.05702	0.04848	0.001742	0.04446	0.1801				N	game	0.03756	0.03277	0.001102	0.029	0.1243
N	fish	0.6747	0.08848	0.4346	0.6943	0.7912				N	fish	0.7404	0.04439	0.6295	0.7502	0.8003				N	fish	0.7273	0.04946	0.6143	0.7333	0.8006					N	fish	0.7265	0.05359	0.6028	0.736	0.8014				N	fish	0.7485	0.04267	0.6457	0.7571	0.805
TARGET/CONSUMER RESULTS REPORT: g59										TARGET/CONSUMER RESULTS REPORT: g59										TARGET/CONSUMER RESULTS REPORT: g59											TARGET/CONSUMER RESULTS REPORT: g59										TARGET/CONSUMER RESULTS REPORT: g59
10000 updates took 6 s										10000 updates took 6 s										10000 updates took 6 s											10000 updates took 6 s										10000 updates took 6 s
INPUT DATA (Weighted model: Yes; Offset dependent: Yes; Concentration-dependent model: Yes; Minimum uncertainty: 0.001)										INPUT DATA (Weighted model: Yes; Offset dependent: Yes; Concentration-dependent model: Yes; Minimum uncertainty: 0.001)										INPUT DATA (Weighted model: Yes; Offset dependent: Yes; Concentration-dependent model: Yes; Minimum uncertainty: 0.001)											INPUT DATA (Weighted model: Yes; Offset dependent: Yes; Concentration-dependent model: Yes; Minimum uncertainty: 0.001)										INPUT DATA (Weighted model: Yes; Offset dependent: Yes; Concentration-dependent model: Yes; Minimum uncertainty: 0.001)
Target/consumer data										Target/consumer data										Target/consumer data											Target/consumer data										Target/consumer data
[Cc]=-20.6(0.1)	[Ca]=-15.2(0.1)	[N]=17.1(0.1)								[Cc]=-20.6(0.1)	[Ca]=-15.2(0.1)	[N]=17.1(0.1)								[Cc]=-20.6(0.1)	[Ca]=-15.2(0.1)	[N]=17.1(0.1)									[Cc]=-20.6(0.1)	[Ca]=-15.2(0.1)	[N]=17.1(0.1)								[Cc]=-20.6(0.1)	[Ca]=-15.2(0.1)	[N]=17.1(0.1)
Offsets										Offsets										Offsets											Offsets										Offsets
[Cc]=4.8(0.5)	[Ca]=10.1(0.5)	[N]=5.5(0.5)								[Cc]=4.8(0.5)	[Ca]=10.1(0.5)	[N]=4.6(0.5)								[Cc]=4.8(0.5)	[Ca]=10.1(0.5)	[N]=3.6(0.5)									[Cc]=4.8(0.5)	[Ca]=10.1(0.5)	[N]=5.5(0.5)								[Cc]=4.8(0.5)	[Ca]=10.1(0.5)	[N]=4.6(0.5)
Weights										Weights										Weights											Weights										Weights
[Cc][protein]=74(4)	[Cc][energy]=26(4)	[Cc][bulk]=0(0)	[Ca][protein]=0(0)	[Ca][energy]=0(0)	[Ca][bulk]=100(0)	[N][protein]=100(0)	[N][energy]=0(0)	[N][bulk]=0(0)		[Cc][protein]=74(4)	[Cc][energy]=26(4)	[Cc][bulk]=0(0)	[Ca][protein]=0(0)	[Ca][energy]=0(0)	[Ca][bulk]=100(0)	[N][protein]=100(0)	[N][energy]=0(0)	[N][bulk]=0(0)		[Cc][protein]=74(4)	[Cc][energy]=26(4)	[Cc][bulk]=0(0)	[Ca][protein]=0(0)	[Ca][energy]=0(0)	[Ca][bulk]=100(0)	[N][protein]=100(0)	[N][energy]=0(0)	[N][bulk]=0(0)			[Cc][protein]=74(4)	[Cc][energy]=26(4)	[Cc][bulk]=0(0)	[Ca][protein]=0(0)	[Ca][energy]=0(0)	[Ca][bulk]=100(0)	[N][protein]=100(0)	[N][energy]=0(0)	[N][bulk]=0(0)		[Cc][protein]=74(4)	[Cc][energy]=26(4)	[Cc][bulk]=0(0)	[Ca][protein]=0(0)	[Ca][energy]=0(0)	[Ca][bulk]=100(0)	[N][protein]=100(0)	[N][energy]=0(0)	[N][bulk]=0(0)
Source/Food values										Source/Food values										Source/Food values											Source/Food values										Source/Food values
[plants][protein][Cc]=-28(1.8)	[plants][protein][N]=0.3(2.3)	[plants][energy][Cc]=-25.5(1.8)	[plants][bulk][Ca]=-26(1.8)							[plants][protein][Cc]=-28(1.8)	[plants][protein][N]=0.3(2.3)	[plants][energy][Cc]=-25.5(1.8)	[plants][bulk][Ca]=-26(1.8)							[plants][protein][Cc]=-28(1.8)	[plants][protein][N]=0.3(2.3)	[plants][energy][Cc]=-25.5(1.8)	[plants][bulk][Ca]=-26(1.8)								[plants][protein][Cc]=-28(1.8)	[plants][protein][N]=0.3(2.3)	[plants][energy][Cc]=-25.5(1.8)	[plants][bulk][Ca]=-26(1.8)							[plants][protein][Cc]=-28(1.8)	[plants][protein][N]=0.3(2.3)	[plants][energy][Cc]=-25.5(1.8)	[plants][bulk][Ca]=-26(1.8)
[game][protein][Cc]=-23.8(0.6)	[game][protein][N]=6.5(1.4)	[game][energy][Cc]=-29.8(0.6)	[game][bulk][Ca]=-25.9(0.6)							[game][protein][Cc]=23.8(0.6)	[game][protein][N]=6.5(1.4)	[game][energy][Cc]=-29.8(0.6)	[game][bulk][Ca]=-25.9(0.6)							[game][protein][Cc]=-23.8(0.6)	[game][protein][N]=6.5(1.4)	[game][energy][Cc]=-29.8(0.6)	[game][bulk][Ca]=-25.9(0.6)								[game][protein][Cc]=-23.9(0.5)	[game][protein][N]=6.5(0.8)	[game][energy][Cc]=-29.9(0.5)	[game][bulk][Ca]=-25.9(0.5)							[game][protein][Cc]=-23.9(0.5)	[game][protein][N]=6.5(0.8)	[game][energy][Cc]=-29.9(0.5)	[game][bulk][Ca]=-25.9(0.5)
[fish][protein][Cc]=-24.4(1.3)	[fish][protein][N]=11.8(1.9)	[fish][energy][Cc]=-30.4(1.3)	[fish][bulk][Ca]=-25.9(1.8)							[fish][protein][Cc]=-24.4(1.3)	[fish][protein][N]=11.8(1.9)	[fish][energy][Cc]=-30.4(1.3)	[fish][bulk][Ca]=-25.9(1.8)							[fish][protein][Cc]=-24.4(1.3)	[fish][protein][N]=11.8(1.9)	[fish][energy][Cc]=-30.4(1.3)	[fish][bulk][Ca]=-25.9(1.8)								[fish][protein][Cc]=-22.7(1.5)	[fish][protein][N]=11.0(0.9)	[fish][energy][Cc]=-28.7(1.5)	[fish][bulk][Ca]=-24.2(1.5)							[fish][protein][Cc]=-22.7(1.5)	[fish][protein][N]=11.0(0.9)	[fish][energy][Cc]=-28.7(1.5)	[fish][bulk][Ca]=-24.2(1.5)
Concentrations										Concentrations										Concentrations											Concentrations										Concentrations
[plants][protein]=15(4)	[plants][energy]=85(4)	[plants][bulk]=100(0)	[game][protein]=74(4)	[game][energy]=26(4)	[game][bulk]=100(0)	[fish][protein]=75(4)	[fish][energy]=25(4)	[fish][bulk]=100(0)		[plants][protein]=15(4)	[plants][energy]=85(4)	[plants][bulk]=100(0)	[game][protein]=74(4)	[game][energy]=26(4)	[game][bulk]=100(0)	[fish][protein]=75(4)	[fish][energy]=25(4)	[fish][bulk]=100(0)		[plants][protein]=15(4)	[plants][energy]=85(4)	[plants][bulk]=100(0)	[game][protein]=74(4)	[game][energy]=26(4)	[game][bulk]=100(0)	[fish][protein]=75(4)	[fish][energy]=25(4)	[fish][bulk]=100(0)			[plants][protein]=15(4)	[plants][energy]=85(4)	[plants][bulk]=100(0)	[game][protein]=74(4)	[game][energy]=26(4)	[game][bulk]=100(0)	[fish][protein]=75(4)	[fish][energy]=25(4)	[fish][bulk]=100(0)		[plants][protein]=15(4)	[plants][energy]=85(4)	[plants][bulk]=100(0)	[game][protein]=74(4)	[game][energy]=26(4)	[game][bulk]=100(0)	[fish][protein]=75(4)	[fish][energy]=25(4)	[fish][bulk]=100(0)
Prior info										Prior info										Prior info											Prior info										Prior info
[protein]>0.025										[protein]>0.025										[protein]>0.025											[protein]>0.025										[protein]>0.025
[protein]<0.225										[protein]<0.225										[protein]<0.225											[protein]<0.225										[protein]<0.225
ESTIMATES										ESTIMATES										ESTIMATES											ESTIMATES										ESTIMATES
Estimates on source/food contribution										Estimates on source/food contribution										Estimates on source/food contribution											Estimates on source/food contribution										Estimates on source/food contribution
Source/Food	Mean	sd	2.5pc	median	97.5pc					Source/Food	Mean	sd	2.5pc	median	97.5pc					Source/Food	Mean	sd	2.5pc	median	97.5pc						Source/Food	Mean	sd	2.5pc	median	97.5pc					Source/Food	Mean	sd	2.5pc	median	97.5pc
plants	0.5473	0.04415	0.4939	0.5371	0.6503	0.5037	0.5936			plants	0.5601	0.05007	0.4953	0.5508	0.6804	0.5089	0.6108			plants	0.5388	0.04022	0.4938	0.5277	0.6432	0.5013	0.5777				plants	0.537	0.04053	0.4939	0.5251	0.6455	0.5015	0.5741			plants	0.5347	0.03959	0.494	0.5226	0.6421	0.5004	0.5711
game	0.04793	0.03883	0.001481	0.03787	0.1414	0.0105	0.0876			game	0.01365	0.01038	0.0005379	0.01142	0.03811	0.0032	0.0244			game	0.03471	0.03366	0.0008515	0.0244	0.1322	0.006	0.0643				game	0.02804	0.02514	0.001	0.02086	0.09359	0.006	0.0511			game	0.02086	0.02012	0.0006283	0.01487	0.07653	0.0038	0.0376
fish	0.4047	0.05235	0.296	0.4077	0.4904	0.3502	0.4612			fish	0.4263	0.05151	0.3012	0.4347	0.4978	0.3755	0.4779			fish	0.4265	0.05118	0.3017	0.4377	0.4953	0.3742	0.4751				fish	0.4349	0.04439	0.3222	0.4434	0.496	0.3924	0.4772			fish	0.4444	0.04272	0.3363	0.454	0.4994	0.4039	0.4843
Estimates on fraction contribution										Estimates on fraction contribution										Estimates on fraction contribution											Estimates on fraction contribution										Estimates on fraction contribution
Fraction	Mean	sd	2.5pc	median	97.5pc					Fraction	Mean	sd	2.5pc	median	97.5pc					Fraction	Mean	sd	2.5pc	median	97.5pc						Fraction	Mean	sd	2.5pc	median	97.5pc					Fraction	Mean	sd	2.5pc	median	97.5pc
protein	0.2096	0.01237	0.1809	0.2124	0.2245					protein	0.2061	0.01406	0.1724	0.2087	0.2243					protein	0.212	0.01129	0.1827	0.2151	0.2247						protein	0.2125	0.01137	0.1821	0.2159	0.2247					protein	0.2132	0.01112	0.1831	0.2166	0.2247
energy	0.2975	0.01291	0.2819	0.2945	0.3275					energy	0.3008	0.01475	0.2817	0.2981	0.3362					energy	0.2948	0.01184	0.2816	0.2915	0.3257						energy	0.2942	0.0119	0.2815	0.2908	0.3262					energy	0.2934	0.01165	0.2814	0.2899	0.325
bulk	0.4929	0.0006409	0.4915	0.493	0.4939					bulk	0.4931	0.0006995	0.4914	0.4932	0.494					bulk	0.4932	0.0006248	0.4916	0.4933	0.494						bulk	0.4933	0.0005722	0.4918	0.4934	0.494					bulk	0.4934	0.0005613	0.4919	0.4935	0.494
Estimates on signal contribution from source/food										Estimates on signal contribution from source/food										Estimates on signal contribution from source/food											Estimates on signal contribution from source/food										Estimates on signal contribution from source/food
Proxy	Source/Food	Mean	sd	2.5pc	median	97.5pc				Proxy	Source/Food	Mean	sd	2.5pc	median	97.5pc				Proxy	Source/Food	Mean	sd	2.5pc	median	97.5pc					Proxy	Source/Food	Mean	sd	2.5pc	median	97.5pc				Proxy	Source/Food	Mean	sd	2.5pc	median	97.5pc
Cc	plants	0.3725	0.03627	0.3158	0.3669	0.4566				Cc	plants	0.3834	0.04087	0.3183	0.378	0.4784				Cc	plants	0.3666	0.03389	0.3126	0.3615	0.4481					Cc	plants	0.3661	0.0338	0.314	0.3609	0.4533				Cc	plants	0.365	0.03351	0.3125	0.3599	0.4492
Cc	game	0.06688	0.05339	0.002126	0.05345	0.1922				Cc	game	0.0195	0.01479	0.0007633	0.01626	0.05408				Cc	game	0.04829	0.04675	0.001197	0.03375	0.1828					Cc	game	0.03875	0.03448	0.001391	0.02899	0.1287				Cc	game	0.02881	0.02758	0.000891	0.02053	0.1044
Cc	fish	0.5606	0.05938	0.4343	0.5671	0.6573				Cc	fish	0.5971	0.04504	0.4918	0.6022	0.6696				Cc	fish	0.5851	0.05686	0.4461	0.5976	0.6659					Cc	fish	0.5952	0.04556	0.4854	0.6023	0.6655				Cc	fish	0.6062	0.04197	0.5054	0.613	0.6708
Ca	plants	0.5473	0.04415	0.4939	0.5371	0.6503				Ca	plants	0.5601	0.05007	0.4953	0.5508	0.6804				Ca	plants	0.5388	0.04022	0.4938	0.5277	0.6432					Ca	plants	0.537	0.04053	0.4939	0.5251	0.6455				Ca	plants	0.5347	0.03959	0.494	0.5226	0.6421
Ca	game	0.04793	0.03883	0.001481	0.03787	0.1414				Ca	game	0.01365	0.01038	0.0005379	0.01142	0.03811				Ca	game	0.03471	0.03366	0.0008515	0.0244	0.1322					Ca	game	0.02804	0.02514	0.001	0.02086	0.09359				Ca	game	0.02086	0.02012	0.0006283	0.01487	0.07653
Ca	fish	0.4047	0.05235	0.296	0.4077	0.4904				Ca	fish	0.4263	0.05151	0.3012	0.4347	0.4978				Ca	fish	0.4265	0.05118	0.3017	0.4377	0.4953					Ca	fish	0.4349	0.04439	0.3222	0.4434	0.496				Ca	fish	0.4444	0.04272	0.3363	0.454	0.4994
N	plants	0.2238	0.033	0.1872	0.2149	0.3049				N	plants	0.2335	0.03904	0.1879	0.2242	0.3342				N	plants	0.2176	0.02966	0.1871	0.2086	0.2984					N	plants	0.2163	0.03023	0.187	0.2068	0.3004				N	plants	0.2147	0.02943	0.1871	0.2052	0.2973
N	game	0.0818	0.06516	0.002588	0.06546	0.2346				N	game	0.02403	0.01827	0.0009342	0.01989	0.06641				N	game	0.059	0.05709	0.001448	0.04126	0.2218					N	game	0.04734	0.04204	0.001713	0.0356	0.1577				N	game	0.0352	0.03367	0.001073	0.02501	0.1284
N	fish	0.6943	0.06849	0.5439	0.7038	0.7968				N	fish	0.7425	0.04537	0.6295	0.75	0.8044				N	fish	0.7234	0.06455	0.5555	0.7415	0.8019					N	fish	0.7363	0.04945	0.6121	0.7469	0.8022				N	fish	0.7501	0.04385	0.6394	0.7598	0.8058
TARGET/CONSUMER RESULTS REPORT: g70										TARGET/CONSUMER RESULTS REPORT: g70										TARGET/CONSUMER RESULTS REPORT: g70											TARGET/CONSUMER RESULTS REPORT: g70										TARGET/CONSUMER RESULTS REPORT: g70
10000 updates took 6 s										10000 updates took 6 s										10000 updates took 6 s											10000 updates took 6 s										10000 updates took 6 s
INPUT DATA (Weighted model: Yes; Offset dependent: Yes; Concentration-dependent model: Yes; Minimum uncertainty: 0.001)										INPUT DATA (Weighted model: Yes; Offset dependent: Yes; Concentration-dependent model: Yes; Minimum uncertainty: 0.001)										INPUT DATA (Weighted model: Yes; Offset dependent: Yes; Concentration-dependent model: Yes; Minimum uncertainty: 0.001)											INPUT DATA (Weighted model: Yes; Offset dependent: Yes; Concentration-dependent model: Yes; Minimum uncertainty: 0.001)										INPUT DATA (Weighted model: Yes; Offset dependent: Yes; Concentration-dependent model: Yes; Minimum uncertainty: 0.001)
Target/consumer data										Target/consumer data										Target/consumer data											Target/consumer data										Target/consumer data
[Cc]=-20.1(0.1)	[Ca]=-14.9(0.1)	[N]=16.4(0.1)								[Cc]=-20.1(0.1)	[Ca]=-14.9(0.1)	[N]=16.4(0.1)								[Cc]=-20.1(0.1)	[Ca]=-14.9(0.1)	[N]=16.4(0.1)									[Cc]=-20.1(0.1)	[Ca]=-14.9(0.1)	[N]=16.4(0.1)								[Cc]=-20.1(0.1)	[Ca]=-14.9(0.1)	[N]=16.4(0.1)
Offsets										Offsets										Offsets											Offsets										Offsets
[Cc]=4.8(0.5)	[Ca]=10.1(0.5)	[N]=5.5(0.5)								[Cc]=4.8(0.5)	[Ca]=10.1(0.5)	[N]=4.6(0.5)								[Cc]=4.8(0.5)	[Ca]=10.1(0.5)	[N]=3.6(0.5)									[Cc]=4.8(0.5)	[Ca]=10.1(0.5)	[N]=5.5(0.5)								[Cc]=4.8(0.5)	[Ca]=10.1(0.5)	[N]=4.6(0.5)
Weights										Weights										Weights											Weights										Weights
[Cc][protein]=74(4)	[Cc][energy]=26(4)	[Cc][bulk]=0(0)	[Ca][protein]=0(0)	[Ca][energy]=0(0)	[Ca][bulk]=100(0)	[N][protein]=100(0)	[N][energy]=0(0)	[N][bulk]=0(0)		[Cc][protein]=74(4)	[Cc][energy]=26(4)	[Cc][bulk]=0(0)	[Ca][protein]=0(0)	[Ca][energy]=0(0)	[Ca][bulk]=100(0)	[N][protein]=100(0)	[N][energy]=0(0)	[N][bulk]=0(0)		[Cc][protein]=74(4)	[Cc][energy]=26(4)	[Cc][bulk]=0(0)	[Ca][protein]=0(0)	[Ca][energy]=0(0)	[Ca][bulk]=100(0)	[N][protein]=100(0)	[N][energy]=0(0)	[N][bulk]=0(0)			[Cc][protein]=74(4)	[Cc][energy]=26(4)	[Cc][bulk]=0(0)	[Ca][protein]=0(0)	[Ca][energy]=0(0)	[Ca][bulk]=100(0)	[N][protein]=100(0)	[N][energy]=0(0)	[N][bulk]=0(0)		[Cc][protein]=74(4)	[Cc][energy]=26(4)	[Cc][bulk]=0(0)	[Ca][protein]=0(0)	[Ca][energy]=0(0)	[Ca][bulk]=100(0)	[N][protein]=100(0)	[N][energy]=0(0)	[N][bulk]=0(0)
Source/Food values										Source/Food values										Source/Food values											Source/Food values										Source/Food values
[plants][protein][Cc]=-28(1.8)	[plants][protein][N]=0.3(2.3)	[plants][energy][Cc]=-25.5(1.8)	[plants][bulk][Ca]=-26(1.8)							[plants][protein][Cc]=-28(1.8)	[plants][protein][N]=0.3(2.3)	[plants][energy][Cc]=-25.5(1.8)	[plants][bulk][Ca]=-26(1.8)							[plants][protein][Cc]=-28(1.8)	[plants][protein][N]=0.3(2.3)	[plants][energy][Cc]=-25.5(1.8)	[plants][bulk][Ca]=-26(1.8)								[plants][protein][Cc]=-28(1.8)	[plants][protein][N]=0.3(2.3)	[plants][energy][Cc]=-25.5(1.8)	[plants][bulk][Ca]=-26(1.8)							[plants][protein][Cc]=-28(1.8)	[plants][protein][N]=0.3(2.3)	[plants][energy][Cc]=-25.5(1.8)	[plants][bulk][Ca]=-26(1.8)
[game][protein][Cc]=-23.8(0.6)	[game][protein][N]=6.5(1.4)	[game][energy][Cc]=-29.8(0.6)	[game][bulk][Ca]=-25.9(0.6)							[game][protein][Cc]=23.8(0.6)	[game][protein][N]=6.5(1.4)	[game][energy][Cc]=-29.8(0.6)	[game][bulk][Ca]=-25.9(0.6)							[game][protein][Cc]=-23.8(0.6)	[game][protein][N]=6.5(1.4)	[game][energy][Cc]=-29.8(0.6)	[game][bulk][Ca]=-25.9(0.6)								[game][protein][Cc]=-23.9(0.5)	[game][protein][N]=6.5(0.8)	[game][energy][Cc]=-29.9(0.5)	[game][bulk][Ca]=-25.9(0.5)							[game][protein][Cc]=-23.9(0.5)	[game][protein][N]=6.5(0.8)	[game][energy][Cc]=-29.9(0.5)	[game][bulk][Ca]=-25.9(0.5)
[fish][protein][Cc]=-24.4(1.3)	[fish][protein][N]=11.8(1.9)	[fish][energy][Cc]=-30.4(1.3)	[fish][bulk][Ca]=-25.9(1.8)							[fish][protein][Cc]=-24.4(1.3)	[fish][protein][N]=11.8(1.9)	[fish][energy][Cc]=-30.4(1.3)	[fish][bulk][Ca]=-25.9(1.8)							[fish][protein][Cc]=-24.4(1.3)	[fish][protein][N]=11.8(1.9)	[fish][energy][Cc]=-30.4(1.3)	[fish][bulk][Ca]=-25.9(1.8)								[fish][protein][Cc]=-22.7(1.5)	[fish][protein][N]=11.0(0.9)	[fish][energy][Cc]=-28.7(1.5)	[fish][bulk][Ca]=-24.2(1.5)							[fish][protein][Cc]=-22.7(1.5)	[fish][protein][N]=11.0(0.9)	[fish][energy][Cc]=-28.7(1.5)	[fish][bulk][Ca]=-24.2(1.5)
Concentrations										Concentrations										Concentrations											Concentrations										Concentrations
[plants][protein]=15(4)	[plants][energy]=85(4)	[plants][bulk]=100(0)	[game][protein]=74(4)	[game][energy]=26(4)	[game][bulk]=100(0)	[fish][protein]=75(4)	[fish][energy]=25(4)	[fish][bulk]=100(0)		[plants][protein]=15(4)	[plants][energy]=85(4)	[plants][bulk]=100(0)	[game][protein]=74(4)	[game][energy]=26(4)	[game][bulk]=100(0)	[fish][protein]=75(4)	[fish][energy]=25(4)	[fish][bulk]=100(0)		[plants][protein]=15(4)	[plants][energy]=85(4)	[plants][bulk]=100(0)	[game][protein]=74(4)	[game][energy]=26(4)	[game][bulk]=100(0)	[fish][protein]=75(4)	[fish][energy]=25(4)	[fish][bulk]=100(0)			[plants][protein]=15(4)	[plants][energy]=85(4)	[plants][bulk]=100(0)	[game][protein]=74(4)	[game][energy]=26(4)	[game][bulk]=100(0)	[fish][protein]=75(4)	[fish][energy]=25(4)	[fish][bulk]=100(0)		[plants][protein]=15(4)	[plants][energy]=85(4)	[plants][bulk]=100(0)	[game][protein]=74(4)	[game][energy]=26(4)	[game][bulk]=100(0)	[fish][protein]=75(4)	[fish][energy]=25(4)	[fish][bulk]=100(0)
Prior info										Prior info										Prior info											Prior info										Prior info
[protein]>0.025										[protein]>0.025										[protein]>0.025											[protein]>0.025										[protein]>0.025
[protein]<0.225										[protein]<0.225										[protein]<0.225											[protein]<0.225										[protein]<0.225
ESTIMATES										ESTIMATES										ESTIMATES											ESTIMATES										ESTIMATES
Estimates on source/food contribution										Estimates on source/food contribution										Estimates on source/food contribution											Estimates on source/food contribution										Estimates on source/food contribution
Source/Food	Mean	sd	2.5pc	median	97.5pc					Source/Food	Mean	sd	2.5pc	median	97.5pc					Source/Food	Mean	sd	2.5pc	median	97.5pc						Source/Food	Mean	sd	2.5pc	median	97.5pc					Source/Food	Mean	sd	2.5pc	median	97.5pc
plants	0.5552	0.04938	0.4941	0.544	0.6771	0.5077	0.6028			plants	0.5521	0.04979	0.4946	0.5383	0.6759	0.5042	0.603			plants	0.5388	0.03734	0.494	0.531	0.6327	0.5025	0.5736				plants	0.542	0.04616	0.494	0.5284	0.6658	0.5023	0.582			plants	0.5327	0.03893	0.4938	0.5213	0.6385	0.5004	0.5646
game	0.06319	0.04838	0.002581	0.05312	0.1777	0.015	0.1128			game	0.01711	0.01143	0.001233	0.01459	0.04211	0.0061	0.0293			game	0.03583	0.0297	0.00113	0.02804	0.1123	0.0081	0.0657				game	0.03455	0.03222	0.0009353	0.02536	0.1177	0.0068	0.0629			game	0.02574	0.02436	0.0006365	0.01825	0.09213	0.0046	0.0474
fish	0.3816	0.05884	0.2474	0.3867	0.4769	0.3228	0.4413			fish	0.4308	0.05002	0.3102	0.4441	0.4947	0.3792	0.4779			fish	0.4254	0.04391	0.3244	0.4317	0.4927	0.3799	0.4692				fish	0.4235	0.05286	0.2918	0.4333	0.4951	0.3751	0.4729			fish	0.4416	0.04398	0.3318	0.451	0.4977	0.4016	0.4824
Estimates on fraction contribution										Estimates on fraction contribution										Estimates on fraction contribution											Estimates on fraction contribution										Estimates on fraction contribution
Fraction	Mean	sd	2.5pc	median	97.5pc					Fraction	Mean	sd	2.5pc	median	97.5pc					Fraction	Mean	sd	2.5pc	median	97.5pc						Fraction	Mean	sd	2.5pc	median	97.5pc					Fraction	Mean	sd	2.5pc	median	97.5pc
protein	0.2073	0.0138	0.1732	0.2104	0.2244					protein	0.2083	0.01398	0.1737	0.2122	0.2245					protein	0.212	0.01047	0.1857	0.2142	0.2246						protein	0.2111	0.01294	0.1764	0.2149	0.2246					protein	0.2137	0.01093	0.1841	0.2169	0.2247
energy	0.3001	0.01437	0.2823	0.2968	0.3357					energy	0.2985	0.01465	0.2816	0.2945	0.3349					energy	0.2948	0.01095	0.2817	0.2925	0.3223						energy	0.2958	0.01354	0.2817	0.2918	0.3321					energy	0.2929	0.01145	0.2815	0.2896	0.3241
bulk	0.4927	0.0007071	0.491	0.4927	0.4938					bulk	0.4931	0.0006853	0.4915	0.4933	0.494					bulk	0.4932	0.0005451	0.4919	0.4932	0.494						bulk	0.4931	0.0006686	0.4914	0.4932	0.494					bulk	0.4933	0.0005625	0.4919	0.4935	0.494
Estimates on signal contribution from source/food										Estimates on signal contribution from source/food										Estimates on signal contribution from source/food											Estimates on signal contribution from source/food										Estimates on signal contribution from source/food
Proxy	Source/Food	Mean	sd	2.5pc	median	97.5pc				Proxy	Source/Food	Mean	sd	2.5pc	median	97.5pc				Proxy	Source/Food	Mean	sd	2.5pc	median	97.5pc					Proxy	Source/Food	Mean	sd	2.5pc	median	97.5pc				Proxy	Source/Food	Mean	sd	2.5pc	median	97.5pc
Cc	plants	0.3776	0.04092	0.3163	0.371	0.4781				Cc	plants	0.3776	0.04034	0.3182	0.3701	0.4768				Cc	plants	0.3657	0.03208	0.3122	0.3622	0.4405					Cc	plants	0.3694	0.03854	0.3132	0.3628	0.4657				Cc	plants	0.3626	0.03344	0.3113	0.358	0.4451
Cc	game	0.08882	0.06684	0.003799	0.07531	0.2415				Cc	game	0.02408	0.01589	0.001779	0.02069	0.05989				Cc	game	0.04972	0.04086	0.001593	0.03883	0.154					Cc	game	0.04808	0.04453	0.001324	0.03548	0.1651				Cc	game	0.0355	0.03336	0.0009148	0.02537	0.1273
Cc	fish	0.5336	0.07003	0.3778	0.5436	0.6448				Cc	fish	0.5984	0.04349	0.4966	0.6054	0.6667				Cc	fish	0.5846	0.04868	0.4763	0.5903	0.6634					Cc	fish	0.5826	0.05613	0.4397	0.5919	0.6656				Cc	fish	0.6019	0.04569	0.4929	0.6094	0.6708
Ca	plants	0.5552	0.04938	0.4941	0.544	0.6771				Ca	plants	0.5521	0.04979	0.4946	0.5383	0.6759				Ca	plants	0.5388	0.03734	0.494	0.531	0.6327					Ca	plants	0.542	0.04616	0.494	0.5284	0.6658				Ca	plants	0.5327	0.03893	0.4938	0.5213	0.6385
Ca	game	0.0632	0.04838	0.002581	0.05312	0.1777				Ca	game	0.01711	0.01143	0.001233	0.01459	0.04211				Ca	game	0.03583	0.0297	0.00113	0.02804	0.1123					Ca	game	0.03455	0.03222	0.0009353	0.02536	0.1177				Ca	game	0.02574	0.02436	0.0006365	0.01825	0.09214
Ca	fish	0.3816	0.05884	0.2474	0.3867	0.4769				Ca	fish	0.4308	0.05002	0.3102	0.4441	0.4947				Ca	fish	0.4254	0.04391	0.3244	0.4317	0.4927					Ca	fish	0.4235	0.05286	0.2918	0.4333	0.4951				Ca	fish	0.4416	0.04398	0.3318	0.451	0.4977
N	plants	0.23	0.03863	0.1873	0.2196	0.3309				N	plants	0.2278	0.03828	0.1875	0.2157	0.3297				N	plants	0.2172	0.02725	0.1871	0.2107	0.2887					N	plants	0.2204	0.03644	0.1872	0.209	0.3196				N	plants	0.2133	0.02964	0.1869	0.2043	0.294
N	game	0.1087	0.08142	0.004625	0.09227	0.2951				N	game	0.0296	0.0196	0.002178	0.0253	0.07408				N	game	0.06065	0.04972	0.001941	0.04746	0.188					N	game	0.05875	0.05422	0.001609	0.04341	0.2015				N	game	0.04331	0.0407	0.001118	0.03083	0.1552
N	fish	0.6613	0.08286	0.4733	0.6768	0.7849				N	fish	0.7427	0.04311	0.6368	0.7523	0.7999				N	fish	0.7221	0.05418	0.595	0.7326	0.799					N	fish	0.7209	0.06357	0.5476	0.7361	0.802				N	fish	0.7434	0.04936	0.6185	0.7547	0.8047
TARGET/CONSUMER RESULTS REPORT: g118										TARGET/CONSUMER RESULTS REPORT: g118										TARGET/CONSUMER RESULTS REPORT: g118											TARGET/CONSUMER RESULTS REPORT: g118										TARGET/CONSUMER RESULTS REPORT: g118
10000 updates took 6 s										10000 updates took 6 s										10000 updates took 6 s											10000 updates took 6 s										10000 updates took 6 s
INPUT DATA (Weighted model: Yes; Offset dependent: Yes; Concentration-dependent model: Yes; Minimum uncertainty: 0.001)										INPUT DATA (Weighted model: Yes; Offset dependent: Yes; Concentration-dependent model: Yes; Minimum uncertainty: 0.001)										INPUT DATA (Weighted model: Yes; Offset dependent: Yes; Concentration-dependent model: Yes; Minimum uncertainty: 0.001)											INPUT DATA (Weighted model: Yes; Offset dependent: Yes; Concentration-dependent model: Yes; Minimum uncertainty: 0.001)										INPUT DATA (Weighted model: Yes; Offset dependent: Yes; Concentration-dependent model: Yes; Minimum uncertainty: 0.001)
Target/consumer data										Target/consumer data										Target/consumer data											Target/consumer data										Target/consumer data
[Cc]=-20.2(0.1)	[Ca]=-15.7(0.1)	[N]=15.3(0.1)								[Cc]=-20.2(0.1)	[Ca]=-15.7(0.1)	[N]=15.3(0.1)								[Cc]=-20.2(0.1)	[Ca]=-15.7(0.1)	[N]=15.3(0.1)									[Cc]=-20.2(0.1)	[Ca]=-15.7(0.1)	[N]=15.3(0.1)								[Cc]=-20.2(0.1)	[Ca]=-15.7(0.1)	[N]=15.3(0.1)
Offsets										Offsets										Offsets											Offsets										Offsets
[Cc]=4.8(0.5)	[Ca]=10.1(0.5)	[N]=5.5(0.5)								[Cc]=4.8(0.5)	[Ca]=10.1(0.5)	[N]=4.6(0.5)								[Cc]=4.8(0.5)	[Ca]=10.1(0.5)	[N]=3.6(0.5)									[Cc]=4.8(0.5)	[Ca]=10.1(0.5)	[N]=5.5(0.5)								[Cc]=4.8(0.5)	[Ca]=10.1(0.5)	[N]=4.6(0.5)
Weights										Weights										Weights											Weights										Weights
[Cc][protein]=74(4)	[Cc][energy]=26(4)	[Cc][bulk]=0(0)	[Ca][protein]=0(0)	[Ca][energy]=0(0)	[Ca][bulk]=100(0)	[N][protein]=100(0)	[N][energy]=0(0)	[N][bulk]=0(0)		[Cc][protein]=74(4)	[Cc][energy]=26(4)	[Cc][bulk]=0(0)	[Ca][protein]=0(0)	[Ca][energy]=0(0)	[Ca][bulk]=100(0)	[N][protein]=100(0)	[N][energy]=0(0)	[N][bulk]=0(0)		[Cc][protein]=74(4)	[Cc][energy]=26(4)	[Cc][bulk]=0(0)	[Ca][protein]=0(0)	[Ca][energy]=0(0)	[Ca][bulk]=100(0)	[N][protein]=100(0)	[N][energy]=0(0)	[N][bulk]=0(0)			[Cc][protein]=74(4)	[Cc][energy]=26(4)	[Cc][bulk]=0(0)	[Ca][protein]=0(0)	[Ca][energy]=0(0)	[Ca][bulk]=100(0)	[N][protein]=100(0)	[N][energy]=0(0)	[N][bulk]=0(0)		[Cc][protein]=74(4)	[Cc][energy]=26(4)	[Cc][bulk]=0(0)	[Ca][protein]=0(0)	[Ca][energy]=0(0)	[Ca][bulk]=100(0)	[N][protein]=100(0)	[N][energy]=0(0)	[N][bulk]=0(0)
Source/Food values										Source/Food values										Source/Food values											Source/Food values										Source/Food values
[plants][protein][Cc]=-28(1.8)	[plants][protein][N]=0.3(2.3)	[plants][energy][Cc]=-25.5(1.8)	[plants][bulk][Ca]=-26(1.8)							[plants][protein][Cc]=-28(1.8)	[plants][protein][N]=0.3(2.3)	[plants][energy][Cc]=-25.5(1.8)	[plants][bulk][Ca]=-26(1.8)							[plants][protein][Cc]=-28(1.8)	[plants][protein][N]=0.3(2.3)	[plants][energy][Cc]=-25.5(1.8)	[plants][bulk][Ca]=-26(1.8)								[plants][protein][Cc]=-28(1.8)	[plants][protein][N]=0.3(2.3)	[plants][energy][Cc]=-25.5(1.8)	[plants][bulk][Ca]=-26(1.8)							[plants][protein][Cc]=-28(1.8)	[plants][protein][N]=0.3(2.3)	[plants][energy][Cc]=-25.5(1.8)	[plants][bulk][Ca]=-26(1.8)
[game][protein][Cc]=-23.8(0.6)	[game][protein][N]=6.5(1.4)	[game][energy][Cc]=-29.8(0.6)	[game][bulk][Ca]=-25.9(0.6)							[game][protein][Cc]=23.8(0.6)	[game][protein][N]=6.5(1.4)	[game][energy][Cc]=-29.8(0.6)	[game][bulk][Ca]=-25.9(0.6)							[game][protein][Cc]=-23.8(0.6)	[game][protein][N]=6.5(1.4)	[game][energy][Cc]=-29.8(0.6)	[game][bulk][Ca]=-25.9(0.6)								[game][protein][Cc]=-23.9(0.5)	[game][protein][N]=6.5(0.8)	[game][energy][Cc]=-29.9(0.5)	[game][bulk][Ca]=-25.9(0.5)							[game][protein][Cc]=-23.9(0.5)	[game][protein][N]=6.5(0.8)	[game][energy][Cc]=-29.9(0.5)	[game][bulk][Ca]=-25.9(0.5)
[fish][protein][Cc]=-24.4(1.3)	[fish][protein][N]=11.8(1.9)	[fish][energy][Cc]=-30.4(1.3)	[fish][bulk][Ca]=-25.9(1.8)							[fish][protein][Cc]=-24.4(1.3)	[fish][protein][N]=11.8(1.9)	[fish][energy][Cc]=-30.4(1.3)	[fish][bulk][Ca]=-25.9(1.8)							[fish][protein][Cc]=-24.4(1.3)	[fish][protein][N]=11.8(1.9)	[fish][energy][Cc]=-30.4(1.3)	[fish][bulk][Ca]=-25.9(1.8)								[fish][protein][Cc]=-22.7(1.5)	[fish][protein][N]=11.0(0.9)	[fish][energy][Cc]=-28.7(1.5)	[fish][bulk][Ca]=-24.2(1.5)							[fish][protein][Cc]=-22.7(1.5)	[fish][protein][N]=11.0(0.9)	[fish][energy][Cc]=-28.7(1.5)	[fish][bulk][Ca]=-24.2(1.5)
Concentrations										Concentrations										Concentrations											Concentrations										Concentrations
[plants][protein]=15(4)	[plants][energy]=85(4)	[plants][bulk]=100(0)	[game][protein]=74(4)	[game][energy]=26(4)	[game][bulk]=100(0)	[fish][protein]=75(4)	[fish][energy]=25(4)	[fish][bulk]=100(0)		[plants][protein]=15(4)	[plants][energy]=85(4)	[plants][bulk]=100(0)	[game][protein]=74(4)	[game][energy]=26(4)	[game][bulk]=100(0)	[fish][protein]=75(4)	[fish][energy]=25(4)	[fish][bulk]=100(0)		[plants][protein]=15(4)	[plants][energy]=85(4)	[plants][bulk]=100(0)	[game][protein]=74(4)	[game][energy]=26(4)	[game][bulk]=100(0)	[fish][protein]=75(4)	[fish][energy]=25(4)	[fish][bulk]=100(0)			[plants][protein]=15(4)	[plants][energy]=85(4)	[plants][bulk]=100(0)	[game][protein]=74(4)	[game][energy]=26(4)	[game][bulk]=100(0)	[fish][protein]=75(4)	[fish][energy]=25(4)	[fish][bulk]=100(0)		[plants][protein]=15(4)	[plants][energy]=85(4)	[plants][bulk]=100(0)	[game][protein]=74(4)	[game][energy]=26(4)	[game][bulk]=100(0)	[fish][protein]=75(4)	[fish][energy]=25(4)	[fish][bulk]=100(0)
Prior info										Prior info										Prior info											Prior info										Prior info
[protein]>0.025										[protein]>0.025										[protein]>0.025											[protein]>0.025										[protein]>0.025
[protein]<0.225										[protein]<0.225										[protein]<0.225											[protein]<0.225										[protein]<0.225
ESTIMATES										ESTIMATES										ESTIMATES											ESTIMATES										ESTIMATES
Estimates on source/food contribution										Estimates on source/food contribution										Estimates on source/food contribution											Estimates on source/food contribution										Estimates on source/food contribution
Source/Food	Mean	sd	2.5pc	median	97.5pc					Source/Food	Mean	sd	2.5pc	median	97.5pc					Source/Food	Mean	sd	2.5pc	median	97.5pc						Source/Food	Mean	sd	2.5pc	median	97.5pc					Source/Food	Mean	sd	2.5pc	median	97.5pc
plants	0.5675	0.06416	0.4935	0.5495	0.7269	0.5064	0.6344			plants	0.5705	0.05835	0.4965	0.5583	0.715	0.5132	0.6303			plants	0.5521	0.05221	0.4937	0.5372	0.6818	0.504	0.604				plants	0.5492	0.0493	0.4941	0.5356	0.6743	0.5038	0.5974			plants	0.5432	0.04657	0.4939	0.5291	0.6722	0.5027	0.585
game	0.09708	0.07829	0.003968	0.08142	0.3211	0.0232	0.1649			game	0.01277	0.009348	0.0005997	0.01076	0.03448	0.0034	0.0231			game	0.05686	0.04819	0.001544	0.04364	0.1777	0.0112	0.1071				game	0.05464	0.04951	0.001938	0.03992	0.1777	0.0115	0.0996			game	0.04076	0.03725	0.001074	0.02922	0.1408	0.0081	0.0766
fish	0.3354	0.08154	0.1541	0.3444	0.4713	0.2515	0.4167			fish	0.4167	0.05855	0.2756	0.4283	0.4948	0.3566	0.4735			fish	0.3911	0.06093	0.257	0.3981	0.4875	0.3256	0.4539				fish	0.3962	0.06298	0.2468	0.4047	0.4876	0.3357	0.46			fish	0.416	0.05617	0.2788	0.4277	0.4935	0.3592	0.4708
Estimates on fraction contribution										Estimates on fraction contribution										Estimates on fraction contribution											Estimates on fraction contribution										Estimates on fraction contribution
Fraction	Mean	sd	2.5pc	median	97.5pc					Fraction	Mean	sd	2.5pc	median	97.5pc					Fraction	Mean	sd	2.5pc	median	97.5pc						Fraction	Mean	sd	2.5pc	median	97.5pc					Fraction	Mean	sd	2.5pc	median	97.5pc
protein	0.2037	0.01787	0.1594	0.2087	0.2243					protein	0.2032	0.01636	0.1628	0.2066	0.224					protein	0.2082	0.0146	0.1719	0.2123	0.2245						protein	0.209	0.0138	0.174	0.2128	0.2245					protein	0.2108	0.01305	0.1746	0.2147	0.2246
energy	0.3041	0.01851	0.2827	0.2989	0.3501					energy	0.3039	0.01716	0.2821	0.3003	0.3462					energy	0.2991	0.01521	0.282	0.2948	0.3369						energy	0.2982	0.0144	0.2819	0.2942	0.3346					energy	0.2962	0.01366	0.2817	0.2922	0.3342
bulk	0.4922	0.0009238	0.4903	0.4923	0.4937					bulk	0.4929	0.0008038	0.491	0.4931	0.494					bulk	0.4928	0.0007403	0.4911	0.4929	0.4939						bulk	0.4928	0.0007475	0.4911	0.4929	0.4939					bulk	0.493	0.0006956	0.4913	0.4932	0.494
Estimates on signal contribution from source/food										Estimates on signal contribution from source/food										Estimates on signal contribution from source/food											Estimates on signal contribution from source/food										Estimates on signal contribution from source/food
Proxy	Source/Food	Mean	sd	2.5pc	median	97.5pc				Proxy	Source/Food	Mean	sd	2.5pc	median	97.5pc				Proxy	Source/Food	Mean	sd	2.5pc	median	97.5pc					Proxy	Source/Food	Mean	sd	2.5pc	median	97.5pc				Proxy	Source/Food	Mean	sd	2.5pc	median	97.5pc
Cc	plants	0.3871	0.05268	0.3165	0.3743	0.5202				Cc	plants	0.3911	0.0478	0.3219	0.3827	0.5089				Cc	plants	0.3759	0.04276	0.3135	0.3673	0.4825					Cc	plants	0.375	0.04017	0.316	0.3679	0.4735				Cc	plants	0.3706	0.0384	0.3141	0.3639	0.4707
Cc	game	0.1373	0.1072	0.006017	0.1174	0.4427				Cc	game	0.01841	0.01341	0.0008783	0.01562	0.04987				Cc	game	0.07953	0.06615	0.002256	0.06172	0.2417					Cc	game	0.07629	0.0683	0.002783	0.05588	0.2453				Cc	game	0.05677	0.05139	0.00154	0.04093	0.196
Cc	fish	0.4757	0.104	0.2137	0.4884	0.6344				Cc	fish	0.5905	0.05018	0.4727	0.5986	0.6657				Cc	fish	0.5446	0.06998	0.3912	0.5549	0.654					Cc	fish	0.5487	0.07342	0.3724	0.5603	0.6537				Cc	fish	0.5726	0.06152	0.4267	0.5848	0.6618
Ca	plants	0.5675	0.06416	0.4935	0.5495	0.7269				Ca	plants	0.5705	0.05835	0.4965	0.5583	0.715				Ca	plants	0.5521	0.05221	0.4937	0.5372	0.6818					Ca	plants	0.5492	0.0493	0.4941	0.5356	0.6743				Ca	plants	0.5432	0.04657	0.4939	0.5291	0.6722
Ca	game	0.09708	0.07829	0.003968	0.08142	0.3211				Ca	game	0.01277	0.009348	0.0005997	0.01076	0.03448				Ca	game	0.05686	0.04819	0.001544	0.04364	0.1777					Ca	game	0.05464	0.04951	0.001938	0.03992	0.1777				Ca	game	0.04076	0.03725	0.001074	0.02922	0.1408
Ca	fish	0.3354	0.08154	0.1541	0.3444	0.4713				Ca	fish	0.4167	0.05855	0.2756	0.4283	0.4948				Ca	fish	0.3911	0.06093	0.257	0.3981	0.4875					Ca	fish	0.3962	0.06298	0.2468	0.4047	0.4876				Ca	fish	0.416	0.05617	0.2788	0.4277	0.4935
N	plants	0.2409	0.05318	0.1868	0.2233	0.3855				N	plants	0.2424	0.04827	0.1887	0.2297	0.3717				N	plants	0.228	0.04106	0.187	0.2149	0.3356					N	plants	0.2257	0.0385	0.1872	0.2139	0.3281				N	plants	0.2212	0.03607	0.1871	0.2095	0.326
N	game	0.1682	0.1306	0.007516	0.1443	0.5392				N	game	0.02271	0.01657	0.001058	0.01926	0.06177				N	game	0.09718	0.08044	0.002764	0.0755	0.2933					N	game	0.09343	0.08334	0.003436	0.06869	0.3009				N	game	0.06947	0.06278	0.001861	0.05024	0.2378
N	fish	0.5909	0.1266	0.259	0.6088	0.7781				N	fish	0.7349	0.05189	0.6054	0.747	0.8014				N	fish	0.6748	0.08268	0.4865	0.689	0.7934					N	fish	0.6808	0.08721	0.4664	0.6977	0.7936				N	fish	0.7093	0.07065	0.5362	0.7269	0.7998
TARGET/CONSUMER RESULTS REPORT: g128										TARGET/CONSUMER RESULTS REPORT: g128										TARGET/CONSUMER RESULTS REPORT: g128											TARGET/CONSUMER RESULTS REPORT: g128										TARGET/CONSUMER RESULTS REPORT: g128
10000 updates took 6 s										10000 updates took 6 s										10000 updates took 6 s											10000 updates took 6 s										10000 updates took 6 s
INPUT DATA (Weighted model: Yes; Offset dependent: Yes; Concentration-dependent model: Yes; Minimum uncertainty: 0.001)										INPUT DATA (Weighted model: Yes; Offset dependent: Yes; Concentration-dependent model: Yes; Minimum uncertainty: 0.001)										INPUT DATA (Weighted model: Yes; Offset dependent: Yes; Concentration-dependent model: Yes; Minimum uncertainty: 0.001)											INPUT DATA (Weighted model: Yes; Offset dependent: Yes; Concentration-dependent model: Yes; Minimum uncertainty: 0.001)										INPUT DATA (Weighted model: Yes; Offset dependent: Yes; Concentration-dependent model: Yes; Minimum uncertainty: 0.001)
Target/consumer data										Target/consumer data										Target/consumer data											Target/consumer data										Target/consumer data
[Cc]=-20.3(0.1)	[Ca]=-15.5(0.1)	[N]=16.1(0.1)								[Cc]=-20.3(0.1)	[Ca]=-15.5(0.1)	[N]=16.1(0.1)								[Cc]=-20.3(0.1)	[Ca]=-15.5(0.1)	[N]=16.1(0.1)									[Cc]=-20.3(0.1)	[Ca]=-15.5(0.1)	[N]=16.1(0.1)								[Cc]=-20.3(0.1)	[Ca]=-15.5(0.1)	[N]=16.1(0.1)
Offsets										Offsets										Offsets											Offsets										Offsets
[Cc]=4.8(0.5)	[Ca]=10.1(0.5)	[N]=5.5(0.5)								[Cc]=4.8(0.5)	[Ca]=10.1(0.5)	[N]=4.6(0.5)								[Cc]=4.8(0.5)	[Ca]=10.1(0.5)	[N]=3.6(0.5)									[Cc]=4.8(0.5)	[Ca]=10.1(0.5)	[N]=5.5(0.5)								[Cc]=4.8(0.5)	[Ca]=10.1(0.5)	[N]=4.6(0.5)
Weights										Weights										Weights											Weights										Weights
[Cc][protein]=74(4)	[Cc][energy]=26(4)	[Cc][bulk]=0(0)	[Ca][protein]=0(0)	[Ca][energy]=0(0)	[Ca][bulk]=100(0)	[N][protein]=100(0)	[N][energy]=0(0)	[N][bulk]=0(0)		[Cc][protein]=74(4)	[Cc][energy]=26(4)	[Cc][bulk]=0(0)	[Ca][protein]=0(0)	[Ca][energy]=0(0)	[Ca][bulk]=100(0)	[N][protein]=100(0)	[N][energy]=0(0)	[N][bulk]=0(0)		[Cc][protein]=74(4)	[Cc][energy]=26(4)	[Cc][bulk]=0(0)	[Ca][protein]=0(0)	[Ca][energy]=0(0)	[Ca][bulk]=100(0)	[N][protein]=100(0)	[N][energy]=0(0)	[N][bulk]=0(0)			[Cc][protein]=74(4)	[Cc][energy]=26(4)	[Cc][bulk]=0(0)	[Ca][protein]=0(0)	[Ca][energy]=0(0)	[Ca][bulk]=100(0)	[N][protein]=100(0)	[N][energy]=0(0)	[N][bulk]=0(0)		[Cc][protein]=74(4)	[Cc][energy]=26(4)	[Cc][bulk]=0(0)	[Ca][protein]=0(0)	[Ca][energy]=0(0)	[Ca][bulk]=100(0)	[N][protein]=100(0)	[N][energy]=0(0)	[N][bulk]=0(0)
Source/Food values										Source/Food values										Source/Food values											Source/Food values										Source/Food values
[plants][protein][Cc]=-28(1.8)	[plants][protein][N]=0.3(2.3)	[plants][energy][Cc]=-25.5(1.8)	[plants][bulk][Ca]=-26(1.8)							[plants][protein][Cc]=-28(1.8)	[plants][protein][N]=0.3(2.3)	[plants][energy][Cc]=-25.5(1.8)	[plants][bulk][Ca]=-26(1.8)							[plants][protein][Cc]=-28(1.8)	[plants][protein][N]=0.3(2.3)	[plants][energy][Cc]=-25.5(1.8)	[plants][bulk][Ca]=-26(1.8)								[plants][protein][Cc]=-28(1.8)	[plants][protein][N]=0.3(2.3)	[plants][energy][Cc]=-25.5(1.8)	[plants][bulk][Ca]=-26(1.8)							[plants][protein][Cc]=-28(1.8)	[plants][protein][N]=0.3(2.3)	[plants][energy][Cc]=-25.5(1.8)	[plants][bulk][Ca]=-26(1.8)
[game][protein][Cc]=-23.8(0.6)	[game][protein][N]=6.5(1.4)	[game][energy][Cc]=-29.8(0.6)	[game][bulk][Ca]=-25.9(0.6)							[game][protein][Cc]=23.8(0.6)	[game][protein][N]=6.5(1.4)	[game][energy][Cc]=-29.8(0.6)	[game][bulk][Ca]=-25.9(0.6)							[game][protein][Cc]=-23.8(0.6)	[game][protein][N]=6.5(1.4)	[game][energy][Cc]=-29.8(0.6)	[game][bulk][Ca]=-25.9(0.6)								[game][protein][Cc]=-23.9(0.5)	[game][protein][N]=6.5(0.8)	[game][energy][Cc]=-29.9(0.5)	[game][bulk][Ca]=-25.9(0.5)							[game][protein][Cc]=-23.9(0.5)	[game][protein][N]=6.5(0.8)	[game][energy][Cc]=-29.9(0.5)	[game][bulk][Ca]=-25.9(0.5)
[fish][protein][Cc]=-24.4(1.3)	[fish][protein][N]=11.8(1.9)	[fish][energy][Cc]=-30.4(1.3)	[fish][bulk][Ca]=-25.9(1.8)							[fish][protein][Cc]=-24.4(1.3)	[fish][protein][N]=11.8(1.9)	[fish][energy][Cc]=-30.4(1.3)	[fish][bulk][Ca]=-25.9(1.8)							[fish][protein][Cc]=-24.4(1.3)	[fish][protein][N]=11.8(1.9)	[fish][energy][Cc]=-30.4(1.3)	[fish][bulk][Ca]=-25.9(1.8)								[fish][protein][Cc]=-22.7(1.5)	[fish][protein][N]=11.0(0.9)	[fish][energy][Cc]=-28.7(1.5)	[fish][bulk][Ca]=-24.2(1.5)							[fish][protein][Cc]=-22.7(1.5)	[fish][protein][N]=11.0(0.9)	[fish][energy][Cc]=-28.7(1.5)	[fish][bulk][Ca]=-24.2(1.5)
Concentrations										Concentrations										Concentrations											Concentrations										Concentrations
[plants][protein]=15(4)	[plants][energy]=85(4)	[plants][bulk]=100(0)	[game][protein]=74(4)	[game][energy]=26(4)	[game][bulk]=100(0)	[fish][protein]=75(4)	[fish][energy]=25(4)	[fish][bulk]=100(0)		[plants][protein]=15(4)	[plants][energy]=85(4)	[plants][bulk]=100(0)	[game][protein]=74(4)	[game][energy]=26(4)	[game][bulk]=100(0)	[fish][protein]=75(4)	[fish][energy]=25(4)	[fish][bulk]=100(0)		[plants][protein]=15(4)	[plants][energy]=85(4)	[plants][bulk]=100(0)	[game][protein]=74(4)	[game][energy]=26(4)	[game][bulk]=100(0)	[fish][protein]=75(4)	[fish][energy]=25(4)	[fish][bulk]=100(0)			[plants][protein]=15(4)	[plants][energy]=85(4)	[plants][bulk]=100(0)	[game][protein]=74(4)	[game][energy]=26(4)	[game][bulk]=100(0)	[fish][protein]=75(4)	[fish][energy]=25(4)	[fish][bulk]=100(0)		[plants][protein]=15(4)	[plants][energy]=85(4)	[plants][bulk]=100(0)	[game][protein]=74(4)	[game][energy]=26(4)	[game][bulk]=100(0)	[fish][protein]=75(4)	[fish][energy]=25(4)	[fish][bulk]=100(0)
Prior info										Prior info										Prior info											Prior info										Prior info
[protein]>0.025										[protein]>0.025										[protein]>0.025											[protein]>0.025										[protein]>0.025
[protein]<0.225										[protein]<0.225										[protein]<0.225											[protein]<0.225										[protein]<0.225
ESTIMATES										ESTIMATES										ESTIMATES											ESTIMATES										ESTIMATES
Estimates on source/food contribution										Estimates on source/food contribution										Estimates on source/food contribution											Estimates on source/food contribution										Estimates on source/food contribution
Source/Food	Mean	sd	2.5pc	median	97.5pc					Source/Food	Mean	sd	2.5pc	median	97.5pc					Source/Food	Mean	sd	2.5pc	median	97.5pc						Source/Food	Mean	sd	2.5pc	median	97.5pc					Source/Food	Mean	sd	2.5pc	median	97.5pc
plants	0.5605	0.05726	0.4935	0.546	0.7086	0.5058	0.6182			plants	0.5565	0.05146	0.4949	0.5432	0.6806	0.5072	0.6112			plants	0.5422	0.04221	0.4939	0.5315	0.6548	0.5031	0.5805				plants	0.5498	0.0495	0.494	0.5356	0.6742	0.5039	0.6009			plants	0.5358	0.03859	0.494	0.5236	0.6344	0.5009	0.5747
game	0.08125	0.06999	0.002242	0.06383	0.2569	0.0182	0.146			game	0.01605	0.01132	0.0008771	0.01381	0.04102	0.0045	0.0284			game	0.03932	0.0377	0.0009766	0.02814	0.1318	0.0068	0.0722				game	0.04177	0.03594	0.001185	0.0321	0.1317	0.0083	0.0773			game	0.02774	0.02371	0.0007705	0.02122	0.08641	0.0055	0.0512
fish	0.3583	0.07543	0.1995	0.3638	0.48	0.2877	0.4338			fish	0.4275	0.0506	0.3098	0.4386	0.4961	0.3746	0.4765			fish	0.4185	0.05118	0.2929	0.4258	0.4938	0.3705	0.4688				fish	0.4084	0.05491	0.2807	0.4161	0.4913	0.3528	0.4636			fish	0.4365	0.04274	0.3366	0.4441	0.4972	0.3944	0.4774
Estimates on fraction contribution										Estimates on fraction contribution										Estimates on fraction contribution											Estimates on fraction contribution										Estimates on fraction contribution
Fraction	Mean	sd	2.5pc	median	97.5pc					Fraction	Mean	sd	2.5pc	median	97.5pc					Fraction	Mean	sd	2.5pc	median	97.5pc						Fraction	Mean	sd	2.5pc	median	97.5pc					Fraction	Mean	sd	2.5pc	median	97.5pc
protein	0.2057	0.01597	0.1645	0.2097	0.2244					protein	0.2071	0.01444	0.1723	0.2108	0.2245					protein	0.211	0.01183	0.1795	0.214	0.2245						protein	0.2089	0.01387	0.174	0.2129	0.2245					protein	0.2129	0.01083	0.1853	0.2163	0.2246
energy	0.3019	0.01657	0.2825	0.2977	0.3446					energy	0.2998	0.01513	0.2816	0.2959	0.3362					energy	0.2959	0.01235	0.2817	0.2928	0.3289						energy	0.2982	0.01449	0.2818	0.2941	0.3347					energy	0.2939	0.01134	0.2816	0.2903	0.3227
bulk	0.4924	0.0008551	0.4905	0.4925	0.4938					bulk	0.4931	0.0006963	0.4915	0.4933	0.494					bulk	0.4931	0.0006238	0.4915	0.4932	0.494						bulk	0.4929	0.000696	0.4913	0.4931	0.4939					bulk	0.4933	0.0005509	0.4919	0.4934	0.494
Estimates on signal contribution from source/food										Estimates on signal contribution from source/food										Estimates on signal contribution from source/food											Estimates on signal contribution from source/food										Estimates on signal contribution from source/food
Proxy	Source/Food	Mean	sd	2.5pc	median	97.5pc				Proxy	Source/Food	Mean	sd	2.5pc	median	97.5pc				Proxy	Source/Food	Mean	sd	2.5pc	median	97.5pc					Proxy	Source/Food	Mean	sd	2.5pc	median	97.5pc				Proxy	Source/Food	Mean	sd	2.5pc	median	97.5pc
Cc	plants	0.3812	0.04711	0.3144	0.3712	0.5024				Cc	plants	0.3806	0.04165	0.3176	0.3729	0.4784				Cc	plants	0.3687	0.03543	0.3137	0.3634	0.4554					Cc	plants	0.3755	0.0401	0.3157	0.3676	0.4752				Cc	plants	0.3654	0.03233	0.3135	0.3606	0.4421
Cc	game	0.1144	0.09628	0.003219	0.09132	0.3634				Cc	game	0.0226	0.01568	0.001236	0.01945	0.05683				Cc	game	0.0546	0.05171	0.001376	0.03988	0.18					Cc	game	0.05835	0.04958	0.001696	0.04534	0.1821				Cc	game	0.03836	0.03273	0.001066	0.02946	0.1207
Cc	fish	0.5045	0.09492	0.2804	0.517	0.6458				Cc	fish	0.5968	0.04318	0.5008	0.6022	0.6677				Cc	fish	0.5767	0.05809	0.4415	0.5845	0.6628					Cc	fish	0.5661	0.05852	0.428	0.5738	0.6573				Cc	fish	0.5963	0.04345	0.4978	0.6015	0.666
Ca	plants	0.5605	0.05726	0.4935	0.546	0.7086				Ca	plants	0.5565	0.05146	0.4949	0.5432	0.6806				Ca	plants	0.5422	0.04221	0.4939	0.5315	0.6548					Ca	plants	0.5498	0.0495	0.494	0.5356	0.6742				Ca	plants	0.5358	0.03859	0.494	0.5236	0.6344
Ca	game	0.08125	0.06999	0.002242	0.06383	0.2569				Ca	game	0.01605	0.01132	0.0008771	0.01381	0.04102				Ca	game	0.03932	0.0377	0.0009766	0.02814	0.1318					Ca	game	0.04177	0.03594	0.001185	0.0321	0.1317				Ca	game	0.02774	0.02371	0.0007705	0.02122	0.08641
Ca	fish	0.3583	0.07543	0.1995	0.3638	0.48				Ca	fish	0.4275	0.0506	0.3098	0.4386	0.4961				Ca	fish	0.4185	0.05118	0.2929	0.4258	0.4938					Ca	fish	0.4084	0.05491	0.2807	0.4161	0.4913				Ca	fish	0.4365	0.04274	0.3366	0.4441	0.4972
N	plants	0.2347	0.04619	0.1868	0.2209	0.3644				N	plants	0.231	0.04015	0.1876	0.219	0.3344				N	plants	0.22	0.03176	0.1871	0.211	0.309					N	plants	0.2261	0.03816	0.1871	0.2138	0.3279				N	plants	0.2154	0.02825	0.1871	0.2059	0.2905
N	game	0.1398	0.1173	0.004065	0.1119	0.4375				N	game	0.02778	0.01931	0.001516	0.02395	0.07039				N	game	0.06666	0.06288	0.00166	0.04892	0.2183					N	game	0.07148	0.06061	0.002109	0.05562	0.2241				N	game	0.04684	0.03988	0.001313	0.03602	0.1467
N	fish	0.6255	0.1149	0.3485	0.6428	0.7873				N	fish	0.7412	0.04262	0.6407	0.7479	0.8022				N	fish	0.7134	0.06669	0.5581	0.726	0.8006					N	fish	0.7025	0.06701	0.5398	0.7129	0.7978				N	fish	0.7378	0.04738	0.6269	0.7457	0.8032
TARGET/CONSUMER RESULTS REPORT: g130										TARGET/CONSUMER RESULTS REPORT: g130										TARGET/CONSUMER RESULTS REPORT: g130											TARGET/CONSUMER RESULTS REPORT: g130										TARGET/CONSUMER RESULTS REPORT: g130
10000 updates took 6 s										10000 updates took 6 s										10000 updates took 6 s											10000 updates took 6 s										10000 updates took 6 s
INPUT DATA (Weighted model: Yes; Offset dependent: Yes; Concentration-dependent model: Yes; Minimum uncertainty: 0.001)										INPUT DATA (Weighted model: Yes; Offset dependent: Yes; Concentration-dependent model: Yes; Minimum uncertainty: 0.001)										INPUT DATA (Weighted model: Yes; Offset dependent: Yes; Concentration-dependent model: Yes; Minimum uncertainty: 0.001)											INPUT DATA (Weighted model: Yes; Offset dependent: Yes; Concentration-dependent model: Yes; Minimum uncertainty: 0.001)										INPUT DATA (Weighted model: Yes; Offset dependent: Yes; Concentration-dependent model: Yes; Minimum uncertainty: 0.001)
Target/consumer data										Target/consumer data										Target/consumer data											Target/consumer data										Target/consumer data
[Cc]=-19.8(0.1)	[Ca]=-15.7(0.1)	[N]=16.2(0.1)								[Cc]=-19.8(0.1)	[Ca]=-15.7(0.1)	[N]=16.2(0.1)								[Cc]=-19.8(0.1)	[Ca]=-15.7(0.1)	[N]=16.2(0.1)									[Cc]=-19.8(0.1)	[Ca]=-15.7(0.1)	[N]=16.2(0.1)								[Cc]=-19.8(0.1)	[Ca]=-15.7(0.1)	[N]=16.2(0.1)
Offsets										Offsets										Offsets											Offsets										Offsets
[Cc]=4.8(0.5)	[Ca]=10.1(0.5)	[N]=5.5(0.5)								[Cc]=4.8(0.5)	[Ca]=10.1(0.5)	[N]=4.6(0.5)								[Cc]=4.8(0.5)	[Ca]=10.1(0.5)	[N]=3.6(0.5)									[Cc]=4.8(0.5)	[Ca]=10.1(0.5)	[N]=5.5(0.5)								[Cc]=4.8(0.5)	[Ca]=10.1(0.5)	[N]=4.6(0.5)
Weights										Weights										Weights											Weights										Weights
[Cc][protein]=74(4)	[Cc][energy]=26(4)	[Cc][bulk]=0(0)	[Ca][protein]=0(0)	[Ca][energy]=0(0)	[Ca][bulk]=100(0)	[N][protein]=100(0)	[N][energy]=0(0)	[N][bulk]=0(0)		[Cc][protein]=74(4)	[Cc][energy]=26(4)	[Cc][bulk]=0(0)	[Ca][protein]=0(0)	[Ca][energy]=0(0)	[Ca][bulk]=100(0)	[N][protein]=100(0)	[N][energy]=0(0)	[N][bulk]=0(0)		[Cc][protein]=74(4)	[Cc][energy]=26(4)	[Cc][bulk]=0(0)	[Ca][protein]=0(0)	[Ca][energy]=0(0)	[Ca][bulk]=100(0)	[N][protein]=100(0)	[N][energy]=0(0)	[N][bulk]=0(0)			[Cc][protein]=74(4)	[Cc][energy]=26(4)	[Cc][bulk]=0(0)	[Ca][protein]=0(0)	[Ca][energy]=0(0)	[Ca][bulk]=100(0)	[N][protein]=100(0)	[N][energy]=0(0)	[N][bulk]=0(0)		[Cc][protein]=74(4)	[Cc][energy]=26(4)	[Cc][bulk]=0(0)	[Ca][protein]=0(0)	[Ca][energy]=0(0)	[Ca][bulk]=100(0)	[N][protein]=100(0)	[N][energy]=0(0)	[N][bulk]=0(0)
Source/Food values										Source/Food values										Source/Food values											Source/Food values										Source/Food values
[plants][protein][Cc]=-28(1.8)	[plants][protein][N]=0.3(2.3)	[plants][energy][Cc]=-25.5(1.8)	[plants][bulk][Ca]=-26(1.8)							[plants][protein][Cc]=-28(1.8)	[plants][protein][N]=0.3(2.3)	[plants][energy][Cc]=-25.5(1.8)	[plants][bulk][Ca]=-26(1.8)							[plants][protein][Cc]=-28(1.8)	[plants][protein][N]=0.3(2.3)	[plants][energy][Cc]=-25.5(1.8)	[plants][bulk][Ca]=-26(1.8)								[plants][protein][Cc]=-28(1.8)	[plants][protein][N]=0.3(2.3)	[plants][energy][Cc]=-25.5(1.8)	[plants][bulk][Ca]=-26(1.8)							[plants][protein][Cc]=-28(1.8)	[plants][protein][N]=0.3(2.3)	[plants][energy][Cc]=-25.5(1.8)	[plants][bulk][Ca]=-26(1.8)
[game][protein][Cc]=-23.8(0.6)	[game][protein][N]=6.5(1.4)	[game][energy][Cc]=-29.8(0.6)	[game][bulk][Ca]=-25.9(0.6)							[game][protein][Cc]=23.8(0.6)	[game][protein][N]=6.5(1.4)	[game][energy][Cc]=-29.8(0.6)	[game][bulk][Ca]=-25.9(0.6)							[game][protein][Cc]=-23.8(0.6)	[game][protein][N]=6.5(1.4)	[game][energy][Cc]=-29.8(0.6)	[game][bulk][Ca]=-25.9(0.6)								[game][protein][Cc]=-23.9(0.5)	[game][protein][N]=6.5(0.8)	[game][energy][Cc]=-29.9(0.5)	[game][bulk][Ca]=-25.9(0.5)							[game][protein][Cc]=-23.9(0.5)	[game][protein][N]=6.5(0.8)	[game][energy][Cc]=-29.9(0.5)	[game][bulk][Ca]=-25.9(0.5)
[fish][protein][Cc]=-24.4(1.3)	[fish][protein][N]=11.8(1.9)	[fish][energy][Cc]=-30.4(1.3)	[fish][bulk][Ca]=-25.9(1.8)							[fish][protein][Cc]=-24.4(1.3)	[fish][protein][N]=11.8(1.9)	[fish][energy][Cc]=-30.4(1.3)	[fish][bulk][Ca]=-25.9(1.8)							[fish][protein][Cc]=-24.4(1.3)	[fish][protein][N]=11.8(1.9)	[fish][energy][Cc]=-30.4(1.3)	[fish][bulk][Ca]=-25.9(1.8)								[fish][protein][Cc]=-22.7(1.5)	[fish][protein][N]=11.0(0.9)	[fish][energy][Cc]=-28.7(1.5)	[fish][bulk][Ca]=-24.2(1.5)							[fish][protein][Cc]=-22.7(1.5)	[fish][protein][N]=11.0(0.9)	[fish][energy][Cc]=-28.7(1.5)	[fish][bulk][Ca]=-24.2(1.5)
Concentrations										Concentrations										Concentrations											Concentrations										Concentrations
[plants][protein]=15(4)	[plants][energy]=85(4)	[plants][bulk]=100(0)	[game][protein]=74(4)	[game][energy]=26(4)	[game][bulk]=100(0)	[fish][protein]=75(4)	[fish][energy]=25(4)	[fish][bulk]=100(0)		[plants][protein]=15(4)	[plants][energy]=85(4)	[plants][bulk]=100(0)	[game][protein]=74(4)	[game][energy]=26(4)	[game][bulk]=100(0)	[fish][protein]=75(4)	[fish][energy]=25(4)	[fish][bulk]=100(0)		[plants][protein]=15(4)	[plants][energy]=85(4)	[plants][bulk]=100(0)	[game][protein]=74(4)	[game][energy]=26(4)	[game][bulk]=100(0)	[fish][protein]=75(4)	[fish][energy]=25(4)	[fish][bulk]=100(0)			[plants][protein]=15(4)	[plants][energy]=85(4)	[plants][bulk]=100(0)	[game][protein]=74(4)	[game][energy]=26(4)	[game][bulk]=100(0)	[fish][protein]=75(4)	[fish][energy]=25(4)	[fish][bulk]=100(0)		[plants][protein]=15(4)	[plants][energy]=85(4)	[plants][bulk]=100(0)	[game][protein]=74(4)	[game][energy]=26(4)	[game][bulk]=100(0)	[fish][protein]=75(4)	[fish][energy]=25(4)	[fish][bulk]=100(0)
Prior info										Prior info										Prior info											Prior info										Prior info
[protein]>0.025										[protein]>0.025										[protein]>0.025											[protein]>0.025										[protein]>0.025
[protein]<0.225										[protein]<0.225										[protein]<0.225											[protein]<0.225										[protein]<0.225
ESTIMATES										ESTIMATES										ESTIMATES											ESTIMATES										ESTIMATES
Estimates on source/food contribution										Estimates on source/food contribution										Estimates on source/food contribution											Estimates on source/food contribution										Estimates on source/food contribution
Source/Food	Mean	sd	2.5pc	median	97.5pc					Source/Food	Mean	sd	2.5pc	median	97.5pc					Source/Food	Mean	sd	2.5pc	median	97.5pc						Source/Food	Mean	sd	2.5pc	median	97.5pc					Source/Food	Mean	sd	2.5pc	median	97.5pc
plants	0.5588	0.06186	0.4942	0.5418	0.7274	0.5065	0.6093			plants	0.5582	0.0552	0.4951	0.5434	0.7075	0.5079	0.6087			plants	0.5392	0.03977	0.4937	0.5303	0.634	0.5021	0.5771				plants	0.5417	0.04332	0.4942	0.5294	0.6584	0.5025	0.5822			plants	0.5418	0.0474	0.4939	0.5264	0.6718	0.5013	0.5841
game	0.06004	0.05141	0.002023	0.04494	0.1837	0.0131	0.1112			game	0.02066	0.01262	0.001382	0.0189	0.04827	0.0074	0.034			game	0.03917	0.03436	0.001154	0.02994	0.1308	0.0079	0.0718				game	0.04036	0.03454	0.001393	0.03005	0.1263	0.008	0.076			game	0.02712	0.0247	0.0007182	0.02058	0.09432	0.0052	0.0493
fish	0.3812	0.06912	0.2137	0.3898	0.4837	0.3165	0.45			fish	0.4212	0.05491	0.2778	0.4337	0.492	0.3718	0.4717			fish	0.4216	0.046	0.3248	0.4255	0.493	0.375	0.4693				fish	0.4179	0.05171	0.2985	0.4267	0.4927	0.3651	0.4693			fish	0.431	0.05048	0.3052	0.4422	0.4968	0.383	0.4784
Estimates on fraction contribution										Estimates on fraction contribution										Estimates on fraction contribution											Estimates on fraction contribution										Estimates on fraction contribution
Fraction	Mean	sd	2.5pc	median	97.5pc					Fraction	Mean	sd	2.5pc	median	97.5pc					Fraction	Mean	sd	2.5pc	median	97.5pc						Fraction	Mean	sd	2.5pc	median	97.5pc					Fraction	Mean	sd	2.5pc	median	97.5pc
protein	0.2063	0.01727	0.1596	0.2109	0.2244					protein	0.2066	0.01548	0.1648	0.2108	0.2243					protein	0.2119	0.01114	0.1854	0.2144	0.2246						protein	0.2112	0.01215	0.1786	0.2146	0.2245					protein	0.2112	0.0133	0.1748	0.2155	0.2246
energy	0.3011	0.018	0.2822	0.2962	0.35					energy	0.3004	0.01622	0.2817	0.296	0.3441					energy	0.295	0.01162	0.2817	0.2925	0.3226						energy	0.2958	0.01271	0.2818	0.2922	0.33					energy	0.2956	0.01392	0.2816	0.2911	0.3336
bulk	0.4926	0.0008577	0.4906	0.4928	0.4939					bulk	0.493	0.0007526	0.491	0.4932	0.494					bulk	0.4931	0.0005669	0.4919	0.4932	0.494						bulk	0.4931	0.000641	0.4915	0.4932	0.494					bulk	0.4932	0.0006634	0.4915	0.4933	0.494
Estimates on signal contribution from source/food										Estimates on signal contribution from source/food										Estimates on signal contribution from source/food											Estimates on signal contribution from source/food										Estimates on signal contribution from source/food
Proxy	Source/Food	Mean	sd	2.5pc	median	97.5pc				Proxy	Source/Food	Mean	sd	2.5pc	median	97.5pc				Proxy	Source/Food	Mean	sd	2.5pc	median	97.5pc					Proxy	Source/Food	Mean	sd	2.5pc	median	97.5pc				Proxy	Source/Food	Mean	sd	2.5pc	median	97.5pc
Cc	plants	0.3804	0.05407	0.3146	0.3686	0.5197				Cc	plants	0.3826	0.04439	0.3202	0.3739	0.5014				Cc	plants	0.3662	0.0335	0.3131	0.3621	0.443					Cc	plants	0.3688	0.03576	0.3146	0.3627	0.4587				Cc	plants	0.3692	0.03934	0.3124	0.3619	0.4703
Cc	game	0.0846	0.07071	0.002877	0.06449	0.2546				Cc	game	0.02924	0.0175	0.001983	0.02718	0.06632				Cc	game	0.05417	0.04685	0.001648	0.0418	0.178					Cc	game	0.05615	0.04765	0.001974	0.04188	0.1728				Cc	game	0.03773	0.03406	0.0009837	0.02899	0.1312
Cc	fish	0.535	0.07925	0.3395	0.5488	0.6511				Cc	fish	0.5882	0.04752	0.4703	0.595	0.6617				Cc	fish	0.5796	0.05199	0.4604	0.5856	0.6619					Cc	fish	0.575	0.05655	0.4461	0.5841	0.6615				Cc	fish	0.5931	0.04951	0.4725	0.6004	0.6686
Ca	plants	0.5588	0.06186	0.4942	0.5418	0.7274				Ca	plants	0.5582	0.0552	0.4951	0.5434	0.7075				Ca	plants	0.5392	0.03977	0.4937	0.5303	0.634					Ca	plants	0.5417	0.04332	0.4942	0.5294	0.6584				Ca	plants	0.5418	0.0474	0.4939	0.5264	0.6718
Ca	game	0.06005	0.05141	0.002023	0.04494	0.1837				Ca	game	0.02066	0.01262	0.001382	0.0189	0.04827				Ca	game	0.03917	0.03436	0.001154	0.02994	0.1308					Ca	game	0.04036	0.03454	0.001393	0.03005	0.1263				Ca	game	0.02712	0.0247	0.0007182	0.02058	0.09432
Ca	fish	0.3812	0.06912	0.2137	0.3898	0.4837				Ca	fish	0.4212	0.05491	0.2778	0.4337	0.492				Ca	fish	0.4216	0.046	0.3248	0.4255	0.493					Ca	fish	0.4179	0.05171	0.2985	0.4267	0.4927				Ca	fish	0.431	0.05048	0.3052	0.4422	0.4968
N	plants	0.2345	0.05617	0.1872	0.2181	0.3862				N	plants	0.2328	0.04454	0.1878	0.2192	0.3632				N	plants	0.2178	0.02987	0.1869	0.2103	0.2901					N	plants	0.2198	0.03274	0.1872	0.2097	0.3124				N	plants	0.2203	0.03678	0.1871	0.2077	0.3255
N	game	0.1034	0.08601	0.003534	0.07892	0.3099				N	game	0.03599	0.02159	0.002426	0.03342	0.08129				N	game	0.06606	0.05695	0.002017	0.05093	0.2154					N	game	0.06863	0.05813	0.002399	0.0514	0.2115				N	game	0.04609	0.04151	0.001199	0.03544	0.159
N	fish	0.6622	0.09362	0.429	0.6815	0.7913				N	fish	0.7312	0.04925	0.6014	0.7395	0.7968				N	fish	0.7162	0.05922	0.5706	0.7268	0.7999					N	fish	0.7116	0.06466	0.5582	0.7253	0.7986				N	fish	0.7336	0.05346	0.5954	0.745	0.8038
#BUGS Code										#BUGS Code										#BUGS Code											#BUGS Code										#BUGS Code
model{										model{										model{											model{										model{
# likelihood										# likelihood										# likelihood											# likelihood										# likelihood
	for (h_ in 1:N_h){ # targets										for (h_ in 1:N_h){ # targets										for (h_ in 1:N_h){ # targets											for (h_ in 1:N_h){ # targets										for (h_ in 1:N_h){ # targets
		for (k_ in 1:N_k){ # proxies										for (k_ in 1:N_k){ # proxies										for (k_ in 1:N_k){ # proxies											for (k_ in 1:N_k){ # proxies										for (k_ in 1:N_k){ # proxies
			for (j_ in 1:N_j){ # fractions										for (j_ in 1:N_j){ # fractions										for (j_ in 1:N_j){ # fractions											for (j_ in 1:N_j){ # fractions										for (j_ in 1:N_j){ # fractions
				for (i_ in 1:N_i){ # sources										for (i_ in 1:N_i){ # sources										for (i_ in 1:N_i){ # sources											for (i_ in 1:N_i){ # sources										for (i_ in 1:N_i){ # sources
					source.component.value_[h_,i_,j_,k_] <- alpha_[h_,i_] *C_[i_,j_] * (I_[i_,j_,k_] + T_[k_] )										source.component.value_[h_,i_,j_,k_] <- alpha_[h_,i_] *C_[i_,j_] * (I_[i_,j_,k_] + T_[k_] )										source.component.value_[h_,i_,j_,k_] <- alpha_[h_,i_] *C_[i_,j_] * (I_[i_,j_,k_] + T_[k_] )											source.component.value_[h_,i_,j_,k_] <- alpha_[h_,i_] *C_[i_,j_] * (I_[i_,j_,k_] + T_[k_] )										source.component.value_[h_,i_,j_,k_] <- alpha_[h_,i_] *C_[i_,j_] * (I_[i_,j_,k_] + T_[k_] )
					source.component.weight_[h_,i_,j_,k_] <- alpha_[h_,i_] *C_[i_,j_]										source.component.weight_[h_,i_,j_,k_] <- alpha_[h_,i_] *C_[i_,j_]										source.component.weight_[h_,i_,j_,k_] <- alpha_[h_,i_] *C_[i_,j_]											source.component.weight_[h_,i_,j_,k_] <- alpha_[h_,i_] *C_[i_,j_]										source.component.weight_[h_,i_,j_,k_] <- alpha_[h_,i_] *C_[i_,j_]
				}										}										}											}										}
				component.contrib_[h_, j_, k_] <- W_[j_,k_] * sum(source.component.value_[h_,1:N_i,j_,k_])/sum(source.component.weight_[h_,1:N_i,j_,k_])										component.contrib_[h_, j_, k_] <- W_[j_,k_] * sum(source.component.value_[h_,1:N_i,j_,k_])/sum(source.component.weight_[h_,1:N_i,j_,k_])										component.contrib_[h_, j_, k_] <- W_[j_,k_] * sum(source.component.value_[h_,1:N_i,j_,k_])/sum(source.component.weight_[h_,1:N_i,j_,k_])											component.contrib_[h_, j_, k_] <- W_[j_,k_] * sum(source.component.value_[h_,1:N_i,j_,k_])/sum(source.component.weight_[h_,1:N_i,j_,k_])										component.contrib_[h_, j_, k_] <- W_[j_,k_] * sum(source.component.value_[h_,1:N_i,j_,k_])/sum(source.component.weight_[h_,1:N_i,j_,k_])
			}										}										}											}										}
			H_[h_,k_] <- (sum(component.contrib_[h_,1:N_j,k_]) / sum(W_[1:N_j,k_]))										H_[h_,k_] <- (sum(component.contrib_[h_,1:N_j,k_]) / sum(W_[1:N_j,k_]))										H_[h_,k_] <- (sum(component.contrib_[h_,1:N_j,k_]) / sum(W_[1:N_j,k_]))											H_[h_,k_] <- (sum(component.contrib_[h_,1:N_j,k_]) / sum(W_[1:N_j,k_]))										H_[h_,k_] <- (sum(component.contrib_[h_,1:N_j,k_]) / sum(W_[1:N_j,k_]))
			# Measurements on targets										# Measurements on targets										# Measurements on targets											# Measurements on targets										# Measurements on targets
obsvn_[h_,k_] ~ dnorm(H_[h_,k_],tau_H[h_,k_])										obsvn_[h_,k_] ~ dnorm(H_[h_,k_],tau_H[h_,k_])										obsvn_[h_,k_] ~ dnorm(H_[h_,k_],tau_H[h_,k_])											obsvn_[h_,k_] ~ dnorm(H_[h_,k_],tau_H[h_,k_])										obsvn_[h_,k_] ~ dnorm(H_[h_,k_],tau_H[h_,k_])
tau_H[h_,k_] <- pow(obsvn_error[h_,k_],-2)										tau_H[h_,k_] <- pow(obsvn_error[h_,k_],-2)										tau_H[h_,k_] <- pow(obsvn_error[h_,k_],-2)											tau_H[h_,k_] <- pow(obsvn_error[h_,k_],-2)										tau_H[h_,k_] <- pow(obsvn_error[h_,k_],-2)
		}										}										}											}										}
	}										}										}											}										}
	#contribution of components										#contribution of components										#contribution of components											#contribution of components										#contribution of components
	for (h_ in 1:N_h){ # targets										for (h_ in 1:N_h){ # targets										for (h_ in 1:N_h){ # targets											for (h_ in 1:N_h){ # targets										for (h_ in 1:N_h){ # targets
		for (j_ in 1:N_j){ # fractions										for (j_ in 1:N_j){ # fractions										for (j_ in 1:N_j){ # fractions											for (j_ in 1:N_j){ # fractions										for (j_ in 1:N_j){ # fractions
			for (i_ in 1:N_i){ # sources										for (i_ in 1:N_i){ # sources										for (i_ in 1:N_i){ # sources											for (i_ in 1:N_i){ # sources										for (i_ in 1:N_i){ # sources
				aux3_[h_,i_,j_] <- alpha_[h_,i_]*C_[i_,j_]										aux3_[h_,i_,j_] <- alpha_[h_,i_]*C_[i_,j_]										aux3_[h_,i_,j_] <- alpha_[h_,i_]*C_[i_,j_]											aux3_[h_,i_,j_] <- alpha_[h_,i_]*C_[i_,j_]										aux3_[h_,i_,j_] <- alpha_[h_,i_]*C_[i_,j_]
				}										}										}											}										}
		aux4_[h_, j_] <- sum(aux3_[h_,1:N_i,j_])										aux4_[h_, j_] <- sum(aux3_[h_,1:N_i,j_])										aux4_[h_, j_] <- sum(aux3_[h_,1:N_i,j_])											aux4_[h_, j_] <- sum(aux3_[h_,1:N_i,j_])										aux4_[h_, j_] <- sum(aux3_[h_,1:N_i,j_])
		beta_[h_, j_] <- aux4_[h_, j_] / sum(aux4_[h_,1:N_j])										beta_[h_, j_] <- aux4_[h_, j_] / sum(aux4_[h_,1:N_j])										beta_[h_, j_] <- aux4_[h_, j_] / sum(aux4_[h_,1:N_j])											beta_[h_, j_] <- aux4_[h_, j_] / sum(aux4_[h_,1:N_j])										beta_[h_, j_] <- aux4_[h_, j_] / sum(aux4_[h_,1:N_j])
		}										}										}											}										}
	}										}										}											}										}
	#contribution of a source towards a proxy signal										#contribution of a source towards a proxy signal										#contribution of a source towards a proxy signal											#contribution of a source towards a proxy signal										#contribution of a source towards a proxy signal
	for (h_ in 1:N_h){ # targets										for (h_ in 1:N_h){ # targets										for (h_ in 1:N_h){ # targets											for (h_ in 1:N_h){ # targets										for (h_ in 1:N_h){ # targets
		for (i_ in 1:N_i){ # sources										for (i_ in 1:N_i){ # sources										for (i_ in 1:N_i){ # sources											for (i_ in 1:N_i){ # sources										for (i_ in 1:N_i){ # sources
			for (j_ in 1:N_j){ # fractions										for (j_ in 1:N_j){ # fractions										for (j_ in 1:N_j){ # fractions											for (j_ in 1:N_j){ # fractions										for (j_ in 1:N_j){ # fractions
				aux5_[h_,i_,j_] <- alpha_[h_,i_]*C_[i_,j_]										aux5_[h_,i_,j_] <- alpha_[h_,i_]*C_[i_,j_]										aux5_[h_,i_,j_] <- alpha_[h_,i_]*C_[i_,j_]											aux5_[h_,i_,j_] <- alpha_[h_,i_]*C_[i_,j_]										aux5_[h_,i_,j_] <- alpha_[h_,i_]*C_[i_,j_]
				aux6_[h_,i_,j_] <- aux5_[h_,i_,j_]/sum(aux5_[h_,1:N_i,j_])										aux6_[h_,i_,j_] <- aux5_[h_,i_,j_]/sum(aux5_[h_,1:N_i,j_])										aux6_[h_,i_,j_] <- aux5_[h_,i_,j_]/sum(aux5_[h_,1:N_i,j_])											aux6_[h_,i_,j_] <- aux5_[h_,i_,j_]/sum(aux5_[h_,1:N_i,j_])										aux6_[h_,i_,j_] <- aux5_[h_,i_,j_]/sum(aux5_[h_,1:N_i,j_])
			}										}										}											}										}
		}										}										}											}										}
		for (k_ in 1:N_k){ # proxies										for (k_ in 1:N_k){ # proxies										for (k_ in 1:N_k){ # proxies											for (k_ in 1:N_k){ # proxies										for (k_ in 1:N_k){ # proxies
			for (i_ in 1:N_i){ # sources										for (i_ in 1:N_i){ # sources										for (i_ in 1:N_i){ # sources											for (i_ in 1:N_i){ # sources										for (i_ in 1:N_i){ # sources
				for (j_ in 1:N_j){ # fractions										for (j_ in 1:N_j){ # fractions										for (j_ in 1:N_j){ # fractions											for (j_ in 1:N_j){ # fractions										for (j_ in 1:N_j){ # fractions
					aux7_[h_,i_,k_,j_] <- aux6_[h_,i_,j_]*W_[j_,k_]										aux7_[h_,i_,k_,j_] <- aux6_[h_,i_,j_]*W_[j_,k_]										aux7_[h_,i_,k_,j_] <- aux6_[h_,i_,j_]*W_[j_,k_]											aux7_[h_,i_,k_,j_] <- aux6_[h_,i_,j_]*W_[j_,k_]										aux7_[h_,i_,k_,j_] <- aux6_[h_,i_,j_]*W_[j_,k_]
				}										}										}											}										}
			aux8_[h_,k_, i_] <- sum(aux7_[h_,i_,k_,1:N_j])										aux8_[h_,k_, i_] <- sum(aux7_[h_,i_,k_,1:N_j])										aux8_[h_,k_, i_] <- sum(aux7_[h_,i_,k_,1:N_j])											aux8_[h_,k_, i_] <- sum(aux7_[h_,i_,k_,1:N_j])										aux8_[h_,k_, i_] <- sum(aux7_[h_,i_,k_,1:N_j])
			theta_[h_,k_, i_] <- aux8_[h_,k_, i_] / sum(aux8_[h_,k_,1:N_i])										theta_[h_,k_, i_] <- aux8_[h_,k_, i_] / sum(aux8_[h_,k_,1:N_i])										theta_[h_,k_, i_] <- aux8_[h_,k_, i_] / sum(aux8_[h_,k_,1:N_i])											theta_[h_,k_, i_] <- aux8_[h_,k_, i_] / sum(aux8_[h_,k_,1:N_i])										theta_[h_,k_, i_] <- aux8_[h_,k_, i_] / sum(aux8_[h_,k_,1:N_i])
			}										}										}											}										}
		}										}										}											}										}
	}										}										}											}										}
# priors										# priors										# priors											# priors										# priors
	#prior for intake estimates										#prior for intake estimates										#prior for intake estimates											#prior for intake estimates										#prior for intake estimates
	for (h_ in 1:N_h){ # N_h: number of individuals										for (h_ in 1:N_h){ # N_h: number of individuals										for (h_ in 1:N_h){ # N_h: number of individuals											for (h_ in 1:N_h){ # N_h: number of individuals										for (h_ in 1:N_h){ # N_h: number of individuals
		alpha_[h_,1:N_i] ~ ddirich(a_alpha[1:N_i])										alpha_[h_,1:N_i] ~ ddirich(a_alpha[1:N_i])										alpha_[h_,1:N_i] ~ ddirich(a_alpha[1:N_i])											alpha_[h_,1:N_i] ~ ddirich(a_alpha[1:N_i])										alpha_[h_,1:N_i] ~ ddirich(a_alpha[1:N_i])
	}										}										}											}										}
	# prior for isotopic values of fractions in sources										# prior for isotopic values of fractions in sources										# prior for isotopic values of fractions in sources											# prior for isotopic values of fractions in sources										# prior for isotopic values of fractions in sources
I_[1,1,1] ~ dnorm(m_I[1,1,1], tau_I[1,1,1])										I_[1,1,1] ~ dnorm(m_I[1,1,1], tau_I[1,1,1])										I_[1,1,1] ~ dnorm(m_I[1,1,1], tau_I[1,1,1])											I_[1,1,1] ~ dnorm(m_I[1,1,1], tau_I[1,1,1])										I_[1,1,1] ~ dnorm(m_I[1,1,1], tau_I[1,1,1])
tau_I[1,1,1] <- pow(s_I[1,1,1],-2)										tau_I[1,1,1] <- pow(s_I[1,1,1],-2)										tau_I[1,1,1] <- pow(s_I[1,1,1],-2)											tau_I[1,1,1] <- pow(s_I[1,1,1],-2)										tau_I[1,1,1] <- pow(s_I[1,1,1],-2)
I_[1,2,1] ~ dnorm(m_I[1,2,1], tau_I[1,2,1])										I_[1,2,1] ~ dnorm(m_I[1,2,1], tau_I[1,2,1])										I_[1,2,1] ~ dnorm(m_I[1,2,1], tau_I[1,2,1])											I_[1,2,1] ~ dnorm(m_I[1,2,1], tau_I[1,2,1])										I_[1,2,1] ~ dnorm(m_I[1,2,1], tau_I[1,2,1])
tau_I[1,2,1] <- pow(s_I[1,2,1],-2)										tau_I[1,2,1] <- pow(s_I[1,2,1],-2)										tau_I[1,2,1] <- pow(s_I[1,2,1],-2)											tau_I[1,2,1] <- pow(s_I[1,2,1],-2)										tau_I[1,2,1] <- pow(s_I[1,2,1],-2)
I_[1,3,1] <- 0										I_[1,3,1] <- 0										I_[1,3,1] <- 0											I_[1,3,1] <- 0										I_[1,3,1] <- 0
I_[1,1,2] <- 0										I_[1,1,2] <- 0										I_[1,1,2] <- 0											I_[1,1,2] <- 0										I_[1,1,2] <- 0
I_[1,2,2] <- 0										I_[1,2,2] <- 0										I_[1,2,2] <- 0											I_[1,2,2] <- 0										I_[1,2,2] <- 0
I_[1,3,2] ~ dnorm(m_I[1,3,2], tau_I[1,3,2])										I_[1,3,2] ~ dnorm(m_I[1,3,2], tau_I[1,3,2])										I_[1,3,2] ~ dnorm(m_I[1,3,2], tau_I[1,3,2])											I_[1,3,2] ~ dnorm(m_I[1,3,2], tau_I[1,3,2])										I_[1,3,2] ~ dnorm(m_I[1,3,2], tau_I[1,3,2])
tau_I[1,3,2] <- pow(s_I[1,3,2],-2)										tau_I[1,3,2] <- pow(s_I[1,3,2],-2)										tau_I[1,3,2] <- pow(s_I[1,3,2],-2)											tau_I[1,3,2] <- pow(s_I[1,3,2],-2)										tau_I[1,3,2] <- pow(s_I[1,3,2],-2)
I_[1,1,3] ~ dnorm(m_I[1,1,3], tau_I[1,1,3])										I_[1,1,3] ~ dnorm(m_I[1,1,3], tau_I[1,1,3])										I_[1,1,3] ~ dnorm(m_I[1,1,3], tau_I[1,1,3])											I_[1,1,3] ~ dnorm(m_I[1,1,3], tau_I[1,1,3])										I_[1,1,3] ~ dnorm(m_I[1,1,3], tau_I[1,1,3])
tau_I[1,1,3] <- pow(s_I[1,1,3],-2)										tau_I[1,1,3] <- pow(s_I[1,1,3],-2)										tau_I[1,1,3] <- pow(s_I[1,1,3],-2)											tau_I[1,1,3] <- pow(s_I[1,1,3],-2)										tau_I[1,1,3] <- pow(s_I[1,1,3],-2)
I_[1,2,3] <- 0										I_[1,2,3] <- 0										I_[1,2,3] <- 0											I_[1,2,3] <- 0										I_[1,2,3] <- 0
I_[1,3,3] <- 0										I_[1,3,3] <- 0										I_[1,3,3] <- 0											I_[1,3,3] <- 0										I_[1,3,3] <- 0
I_[2,1,1] ~ dnorm(m_I[2,1,1], tau_I[2,1,1])										I_[2,1,1] ~ dnorm(m_I[2,1,1], tau_I[2,1,1])										I_[2,1,1] ~ dnorm(m_I[2,1,1], tau_I[2,1,1])											I_[2,1,1] ~ dnorm(m_I[2,1,1], tau_I[2,1,1])										I_[2,1,1] ~ dnorm(m_I[2,1,1], tau_I[2,1,1])
tau_I[2,1,1] <- pow(s_I[2,1,1],-2)										tau_I[2,1,1] <- pow(s_I[2,1,1],-2)										tau_I[2,1,1] <- pow(s_I[2,1,1],-2)											tau_I[2,1,1] <- pow(s_I[2,1,1],-2)										tau_I[2,1,1] <- pow(s_I[2,1,1],-2)
I_[2,2,1] ~ dnorm(m_I[2,2,1], tau_I[2,2,1])										I_[2,2,1] ~ dnorm(m_I[2,2,1], tau_I[2,2,1])										I_[2,2,1] ~ dnorm(m_I[2,2,1], tau_I[2,2,1])											I_[2,2,1] ~ dnorm(m_I[2,2,1], tau_I[2,2,1])										I_[2,2,1] ~ dnorm(m_I[2,2,1], tau_I[2,2,1])
tau_I[2,2,1] <- pow(s_I[2,2,1],-2)										tau_I[2,2,1] <- pow(s_I[2,2,1],-2)										tau_I[2,2,1] <- pow(s_I[2,2,1],-2)											tau_I[2,2,1] <- pow(s_I[2,2,1],-2)										tau_I[2,2,1] <- pow(s_I[2,2,1],-2)
I_[2,3,1] <- 0										I_[2,3,1] <- 0										I_[2,3,1] <- 0											I_[2,3,1] <- 0										I_[2,3,1] <- 0
I_[2,1,2] <- 0										I_[2,1,2] <- 0										I_[2,1,2] <- 0											I_[2,1,2] <- 0										I_[2,1,2] <- 0
I_[2,2,2] <- 0										I_[2,2,2] <- 0										I_[2,2,2] <- 0											I_[2,2,2] <- 0										I_[2,2,2] <- 0
I_[2,3,2] ~ dnorm(m_I[2,3,2], tau_I[2,3,2])										I_[2,3,2] ~ dnorm(m_I[2,3,2], tau_I[2,3,2])										I_[2,3,2] ~ dnorm(m_I[2,3,2], tau_I[2,3,2])											I_[2,3,2] ~ dnorm(m_I[2,3,2], tau_I[2,3,2])										I_[2,3,2] ~ dnorm(m_I[2,3,2], tau_I[2,3,2])
tau_I[2,3,2] <- pow(s_I[2,3,2],-2)										tau_I[2,3,2] <- pow(s_I[2,3,2],-2)										tau_I[2,3,2] <- pow(s_I[2,3,2],-2)											tau_I[2,3,2] <- pow(s_I[2,3,2],-2)										tau_I[2,3,2] <- pow(s_I[2,3,2],-2)
I_[2,1,3] ~ dnorm(m_I[2,1,3], tau_I[2,1,3])										I_[2,1,3] ~ dnorm(m_I[2,1,3], tau_I[2,1,3])										I_[2,1,3] ~ dnorm(m_I[2,1,3], tau_I[2,1,3])											I_[2,1,3] ~ dnorm(m_I[2,1,3], tau_I[2,1,3])										I_[2,1,3] ~ dnorm(m_I[2,1,3], tau_I[2,1,3])
tau_I[2,1,3] <- pow(s_I[2,1,3],-2)										tau_I[2,1,3] <- pow(s_I[2,1,3],-2)										tau_I[2,1,3] <- pow(s_I[2,1,3],-2)											tau_I[2,1,3] <- pow(s_I[2,1,3],-2)										tau_I[2,1,3] <- pow(s_I[2,1,3],-2)
I_[2,2,3] <- 0										I_[2,2,3] <- 0										I_[2,2,3] <- 0											I_[2,2,3] <- 0										I_[2,2,3] <- 0
I_[2,3,3] <- 0										I_[2,3,3] <- 0										I_[2,3,3] <- 0											I_[2,3,3] <- 0										I_[2,3,3] <- 0
I_[3,1,1] ~ dnorm(m_I[3,1,1], tau_I[3,1,1])										I_[3,1,1] ~ dnorm(m_I[3,1,1], tau_I[3,1,1])										I_[3,1,1] ~ dnorm(m_I[3,1,1], tau_I[3,1,1])											I_[3,1,1] ~ dnorm(m_I[3,1,1], tau_I[3,1,1])										I_[3,1,1] ~ dnorm(m_I[3,1,1], tau_I[3,1,1])
tau_I[3,1,1] <- pow(s_I[3,1,1],-2)										tau_I[3,1,1] <- pow(s_I[3,1,1],-2)										tau_I[3,1,1] <- pow(s_I[3,1,1],-2)											tau_I[3,1,1] <- pow(s_I[3,1,1],-2)										tau_I[3,1,1] <- pow(s_I[3,1,1],-2)
I_[3,2,1] ~ dnorm(m_I[3,2,1], tau_I[3,2,1])										I_[3,2,1] ~ dnorm(m_I[3,2,1], tau_I[3,2,1])										I_[3,2,1] ~ dnorm(m_I[3,2,1], tau_I[3,2,1])											I_[3,2,1] ~ dnorm(m_I[3,2,1], tau_I[3,2,1])										I_[3,2,1] ~ dnorm(m_I[3,2,1], tau_I[3,2,1])
tau_I[3,2,1] <- pow(s_I[3,2,1],-2)										tau_I[3,2,1] <- pow(s_I[3,2,1],-2)										tau_I[3,2,1] <- pow(s_I[3,2,1],-2)											tau_I[3,2,1] <- pow(s_I[3,2,1],-2)										tau_I[3,2,1] <- pow(s_I[3,2,1],-2)
I_[3,3,1] <- 0										I_[3,3,1] <- 0										I_[3,3,1] <- 0											I_[3,3,1] <- 0										I_[3,3,1] <- 0
I_[3,1,2] <- 0										I_[3,1,2] <- 0										I_[3,1,2] <- 0											I_[3,1,2] <- 0										I_[3,1,2] <- 0
I_[3,2,2] <- 0										I_[3,2,2] <- 0										I_[3,2,2] <- 0											I_[3,2,2] <- 0										I_[3,2,2] <- 0
I_[3,3,2] ~ dnorm(m_I[3,3,2], tau_I[3,3,2])										I_[3,3,2] ~ dnorm(m_I[3,3,2], tau_I[3,3,2])										I_[3,3,2] ~ dnorm(m_I[3,3,2], tau_I[3,3,2])											I_[3,3,2] ~ dnorm(m_I[3,3,2], tau_I[3,3,2])										I_[3,3,2] ~ dnorm(m_I[3,3,2], tau_I[3,3,2])
tau_I[3,3,2] <- pow(s_I[3,3,2],-2)										tau_I[3,3,2] <- pow(s_I[3,3,2],-2)										tau_I[3,3,2] <- pow(s_I[3,3,2],-2)											tau_I[3,3,2] <- pow(s_I[3,3,2],-2)										tau_I[3,3,2] <- pow(s_I[3,3,2],-2)
I_[3,1,3] ~ dnorm(m_I[3,1,3], tau_I[3,1,3])										I_[3,1,3] ~ dnorm(m_I[3,1,3], tau_I[3,1,3])										I_[3,1,3] ~ dnorm(m_I[3,1,3], tau_I[3,1,3])											I_[3,1,3] ~ dnorm(m_I[3,1,3], tau_I[3,1,3])										I_[3,1,3] ~ dnorm(m_I[3,1,3], tau_I[3,1,3])
tau_I[3,1,3] <- pow(s_I[3,1,3],-2)										tau_I[3,1,3] <- pow(s_I[3,1,3],-2)										tau_I[3,1,3] <- pow(s_I[3,1,3],-2)											tau_I[3,1,3] <- pow(s_I[3,1,3],-2)										tau_I[3,1,3] <- pow(s_I[3,1,3],-2)
I_[3,2,3] <- 0										I_[3,2,3] <- 0										I_[3,2,3] <- 0											I_[3,2,3] <- 0										I_[3,2,3] <- 0
I_[3,3,3] <- 0										I_[3,3,3] <- 0										I_[3,3,3] <- 0											I_[3,3,3] <- 0										I_[3,3,3] <- 0
	# prior for offset										# prior for offset										# prior for offset											# prior for offset										# prior for offset
	for (k_ in 1:N_k){ # proxies measured per target										for (k_ in 1:N_k){ # proxies measured per target										for (k_ in 1:N_k){ # proxies measured per target											for (k_ in 1:N_k){ # proxies measured per target										for (k_ in 1:N_k){ # proxies measured per target
		T_[k_] ~ dnorm(m_T[k_], tau_T[k_])										T_[k_] ~ dnorm(m_T[k_], tau_T[k_])										T_[k_] ~ dnorm(m_T[k_], tau_T[k_])											T_[k_] ~ dnorm(m_T[k_], tau_T[k_])										T_[k_] ~ dnorm(m_T[k_], tau_T[k_])
tau_T[k_] <- pow(s_T[k_],-2)										tau_T[k_] <- pow(s_T[k_],-2)										tau_T[k_] <- pow(s_T[k_],-2)											tau_T[k_] <- pow(s_T[k_],-2)										tau_T[k_] <- pow(s_T[k_],-2)
	}										}										}											}										}
	# prior for concentration values of fractions in sources										# prior for concentration values of fractions in sources										# prior for concentration values of fractions in sources											# prior for concentration values of fractions in sources										# prior for concentration values of fractions in sources
for (j_ in 1:N_j){ # components of food group										for (j_ in 1:N_j){ # components of food group										for (j_ in 1:N_j){ # components of food group											for (j_ in 1:N_j){ # components of food group										for (j_ in 1:N_j){ # components of food group
for (i_ in 1:N_i){ # food groups										for (i_ in 1:N_i){ # food groups										for (i_ in 1:N_i){ # food groups											for (i_ in 1:N_i){ # food groups										for (i_ in 1:N_i){ # food groups
C_[i_,j_] ~ dnorm(m_C[i_,j_], tau_C[i_,j_])T(0,100)										C_[i_,j_] ~ dnorm(m_C[i_,j_], tau_C[i_,j_])T(0,100)										C_[i_,j_] ~ dnorm(m_C[i_,j_], tau_C[i_,j_])T(0,100)											C_[i_,j_] ~ dnorm(m_C[i_,j_], tau_C[i_,j_])T(0,100)										C_[i_,j_] ~ dnorm(m_C[i_,j_], tau_C[i_,j_])T(0,100)
tau_C[i_,j_] <- pow(s_C[i_,j_],-2)										tau_C[i_,j_] <- pow(s_C[i_,j_],-2)										tau_C[i_,j_] <- pow(s_C[i_,j_],-2)											tau_C[i_,j_] <- pow(s_C[i_,j_],-2)										tau_C[i_,j_] <- pow(s_C[i_,j_],-2)
}										}										}											}										}
}										}										}											}										}
	# prior for weight contribution										# prior for weight contribution										# prior for weight contribution											# prior for weight contribution										# prior for weight contribution
	for (k_ in 1:N_k){ # proxies measured per target										for (k_ in 1:N_k){ # proxies measured per target										for (k_ in 1:N_k){ # proxies measured per target											for (k_ in 1:N_k){ # proxies measured per target										for (k_ in 1:N_k){ # proxies measured per target
		for (j_ in 1:N_j){ # fractions										for (j_ in 1:N_j){ # fractions										for (j_ in 1:N_j){ # fractions											for (j_ in 1:N_j){ # fractions										for (j_ in 1:N_j){ # fractions
			W_[j_,k_] ~ dnorm(m_W[j_,k_], tau_W[j_,k_])T(0,100)										W_[j_,k_] ~ dnorm(m_W[j_,k_], tau_W[j_,k_])T(0,100)										W_[j_,k_] ~ dnorm(m_W[j_,k_], tau_W[j_,k_])T(0,100)											W_[j_,k_] ~ dnorm(m_W[j_,k_], tau_W[j_,k_])T(0,100)										W_[j_,k_] ~ dnorm(m_W[j_,k_], tau_W[j_,k_])T(0,100)
tau_W[j_,k_] <- pow(s_W[j_,k_],-2)										tau_W[j_,k_] <- pow(s_W[j_,k_],-2)										tau_W[j_,k_] <- pow(s_W[j_,k_],-2)											tau_W[j_,k_] <- pow(s_W[j_,k_],-2)										tau_W[j_,k_] <- pow(s_W[j_,k_],-2)
		}										}										}											}										}
	}										}										}											}										}
O_3<- 1										O_3<- 1										O_3<- 1											O_3<- 1										O_3<- 1
O_3 ~ dbern(xpto_3)										O_3 ~ dbern(xpto_3)										O_3 ~ dbern(xpto_3)											O_3 ~ dbern(xpto_3)										O_3 ~ dbern(xpto_3)
xpto_3 <- step(beta_[1,1] -(0.025))										xpto_3 <- step(beta_[1,1] -(0.025))										xpto_3 <- step(beta_[1,1] -(0.025))											xpto_3 <- step(beta_[1,1] -(0.025))										xpto_3 <- step(beta_[1,1] -(0.025))
O_4<- 1										O_4<- 1										O_4<- 1											O_4<- 1										O_4<- 1
O_4 ~ dbern(xpto_4)										O_4 ~ dbern(xpto_4)										O_4 ~ dbern(xpto_4)											O_4 ~ dbern(xpto_4)										O_4 ~ dbern(xpto_4)
xpto_4 <- step(0.225 -(beta_[1,1]))										xpto_4 <- step(0.225 -(beta_[1,1]))										xpto_4 <- step(0.225 -(beta_[1,1]))											xpto_4 <- step(0.225 -(beta_[1,1]))										xpto_4 <- step(0.225 -(beta_[1,1]))
}# closing model										}# closing model										}# closing model											}# closing model										}# closing model
list(										list(										list(											list(										list(
N_h=1, # number of targets/consumers										N_h=1, # number of targets/consumers										N_h=1, # number of targets/consumers											N_h=1, # number of targets/consumers										N_h=1, # number of targets/consumers
N_i=3, # number of sources/food groups										N_i=3, # number of sources/food groups										N_i=3, # number of sources/food groups											N_i=3, # number of sources/food groups										N_i=3, # number of sources/food groups
N_j=3, # number of fractions/food fractions										N_j=3, # number of fractions/food fractions										N_j=3, # number of fractions/food fractions											N_j=3, # number of fractions/food fractions										N_j=3, # number of fractions/food fractions
N_k=3, # number of proxies/dietary proxies										N_k=3, # number of proxies/dietary proxies										N_k=3, # number of proxies/dietary proxies											N_k=3, # number of proxies/dietary proxies										N_k=3, # number of proxies/dietary proxies
m_T=c(4.8, 10.1, 5.5), # offset										m_T=c(4.8, 10.1, 4.6), # offset										m_T=c(4.8, 10.1, 3.6), # offset											m_T=c(4.8, 10.1, 5.5), # offset										m_T=c(4.8, 10.1, 4.6), # offset
s_T=c(0.5, 0.5, 0.5), # error associated with offset										s_T=c(0.5, 0.5, 0.5), # error associated with offset										s_T=c(0.5, 0.5, 0.5), # error associated with offset											s_T=c(0.5, 0.5, 0.5), # error associated with offset										s_T=c(0.5, 0.5, 0.5), # error associated with offset
a_alpha=c(1, 1, 1))										a_alpha=c(1, 1, 1))										a_alpha=c(1, 1, 1))											a_alpha=c(1, 1, 1))										a_alpha=c(1, 1, 1))
# values measured in targets/consumers										# values measured in targets/consumers										# values measured in targets/consumers											# values measured in targets/consumers										# values measured in targets/consumers
obsvn_[,1] obsvn_[,2] obsvn_[,3]										obsvn_[,1] obsvn_[,2] obsvn_[,3]										obsvn_[,1] obsvn_[,2] obsvn_[,3]											obsvn_[,1] obsvn_[,2] obsvn_[,3]										obsvn_[,1] obsvn_[,2] obsvn_[,3]
-19.8 -15.7 16.2										-19.8 -15.7 16.2										-19.8 -15.7 16.2											-19.8 -15.7 16.2										-19.8 -15.7 16.2
END										END										END											END										END
# errors associated with values measured in targets/consumers										# errors associated with values measured in targets/consumers										# errors associated with values measured in targets/consumers											# errors associated with values measured in targets/consumers										# errors associated with values measured in targets/consumers
obsvn_error[,1] obsvn_error[,2] obsvn_error[,3]										obsvn_error[,1] obsvn_error[,2] obsvn_error[,3]										obsvn_error[,1] obsvn_error[,2] obsvn_error[,3]											obsvn_error[,1] obsvn_error[,2] obsvn_error[,3]										obsvn_error[,1] obsvn_error[,2] obsvn_error[,3]
0.1 0.1 0.1										0.1 0.1 0.1										0.1 0.1 0.1											0.1 0.1 0.1										0.1 0.1 0.1
END										END										END											END										END
# weights										# weights										# weights											# weights										# weights
m_W[,1] m_W[,2] m_W[,3]										m_W[,1] m_W[,2] m_W[,3]										m_W[,1] m_W[,2] m_W[,3]											m_W[,1] m_W[,2] m_W[,3]										m_W[,1] m_W[,2] m_W[,3]
74 0 100										74 0 100										74 0 100											74 0 100										74 0 100
26 0 0										26 0 0										26 0 0											26 0 0										26 0 0
0 100 0										0 100 0										0 100 0											0 100 0										0 100 0
END										END										END											END										END
# weights error										# weights error										# weights error											# weights error										# weights error
s_W[,1] s_W[,2] s_W[,3]										s_W[,1] s_W[,2] s_W[,3]										s_W[,1] s_W[,2] s_W[,3]											s_W[,1] s_W[,2] s_W[,3]										s_W[,1] s_W[,2] s_W[,3]
4 0.001 0.001										4 0.001 0.001										4 0.001 0.001											4 0.001 0.001										4 0.001 0.001
4 0.001 0.001										4 0.001 0.001										4 0.001 0.001											4 0.001 0.001										4 0.001 0.001
0.001 0.001 0.001										0.001 0.001 0.001										0.001 0.001 0.001											0.001 0.001 0.001										0.001 0.001 0.001
END										END										END											END										END
# concentrations										# concentrations										# concentrations											# concentrations										# concentrations
m_C[,1] m_C[,2] m_C[,3]										m_C[,1] m_C[,2] m_C[,3]										m_C[,1] m_C[,2] m_C[,3]											m_C[,1] m_C[,2] m_C[,3]										m_C[,1] m_C[,2] m_C[,3]
15 85 100										15 85 100										15 85 100											15 85 100										15 85 100
74 26 100										74 26 100										74 26 100											74 26 100										74 26 100
75 25 100										75 25 100										75 25 100											75 25 100										75 25 100
END										END										END											END										END
# concentrations errors										# concentrations errors										# concentrations errors											# concentrations errors										# concentrations errors
s_C[,1] s_C[,2] s_C[,3]										s_C[,1] s_C[,2] s_C[,3]										s_C[,1] s_C[,2] s_C[,3]											s_C[,1] s_C[,2] s_C[,3]										s_C[,1] s_C[,2] s_C[,3]
4 4 0.001										4 4 0.001										4 4 0.001											4 4 0.001										4 4 0.001
4 4 0.001										4 4 0.001										4 4 0.001											4 4 0.001										4 4 0.001
4 4 0.001										4 4 0.001										4 4 0.001											4 4 0.001										4 4 0.001
END										END										END											END										END
# proxies/dietary proxies										# proxies/dietary proxies										# proxies/dietary proxies											# proxies/dietary proxies										# proxies/dietary proxies
m_I[, 1, 1] m_I[, 2, 1] m_I[, 3, 1] m_I[, 1, 2] m_I[, 2, 2] m_I[, 3, 2] m_I[, 1, 3] m_I[, 2, 3] m_I[, 3, 3]										m_I[, 1, 1] m_I[, 2, 1] m_I[, 3, 1] m_I[, 1, 2] m_I[, 2, 2] m_I[, 3, 2] m_I[, 1, 3] m_I[, 2, 3] m_I[, 3, 3]										m_I[, 1, 1] m_I[, 2, 1] m_I[, 3, 1] m_I[, 1, 2] m_I[, 2, 2] m_I[, 3, 2] m_I[, 1, 3] m_I[, 2, 3] m_I[, 3, 3]											m_I[, 1, 1] m_I[, 2, 1] m_I[, 3, 1] m_I[, 1, 2] m_I[, 2, 2] m_I[, 3, 2] m_I[, 1, 3] m_I[, 2, 3] m_I[, 3, 3]										m_I[, 1, 1] m_I[, 2, 1] m_I[, 3, 1] m_I[, 1, 2] m_I[, 2, 2] m_I[, 3, 2] m_I[, 1, 3] m_I[, 2, 3] m_I[, 3, 3]
-28 -25.5 0 0 0 -26 0.3 0 0										-28 -25.5 0 0 0 -26 0.3 0 0										-28 -25.5 0 0 0 -26 0.3 0 0											-28 -25.5 0 0 0 -26 0.3 0 0										-28 -25.5 0 0 0 -26 0.3 0 0
-23.8 -29.8 0 0 0 -25.9 6.5 0 0										23.8 -29.8 0 0 0 -25.9 6.5 0 0										-23.8 -29.8 0 0 0 -25.9 6.5 0 0											-23.9 -29.9 0 0 0 -25.9 6.5 0 0										-23.9 -29.9 0 0 0 -25.9 6.5 0 0
-24.4 -30.4 0 0 0 -25.9 11.8 0 0										-24.4 -30.4 0 0 0 -25.9 11.8 0 0										-24.4 -30.4 0 0 0 -25.9 11.8 0 0											-22.7 -28.7 0 0 0 -24.2 11.0 0 0										-22.7 -28.7 0 0 0 -24.2 11.0 0 0
END										END										END											END										END
# errors sources/food groups										# errors sources/food groups										# errors sources/food groups											# errors sources/food groups										# errors sources/food groups
s_I[, 1, 1] s_I[, 2, 1] s_I[, 3, 1] s_I[, 1, 2] s_I[, 2, 2] s_I[, 3, 2] s_I[, 1, 3] s_I[, 2, 3] s_I[, 3, 3]										s_I[, 1, 1] s_I[, 2, 1] s_I[, 3, 1] s_I[, 1, 2] s_I[, 2, 2] s_I[, 3, 2] s_I[, 1, 3] s_I[, 2, 3] s_I[, 3, 3]										s_I[, 1, 1] s_I[, 2, 1] s_I[, 3, 1] s_I[, 1, 2] s_I[, 2, 2] s_I[, 3, 2] s_I[, 1, 3] s_I[, 2, 3] s_I[, 3, 3]											s_I[, 1, 1] s_I[, 2, 1] s_I[, 3, 1] s_I[, 1, 2] s_I[, 2, 2] s_I[, 3, 2] s_I[, 1, 3] s_I[, 2, 3] s_I[, 3, 3]										s_I[, 1, 1] s_I[, 2, 1] s_I[, 3, 1] s_I[, 1, 2] s_I[, 2, 2] s_I[, 3, 2] s_I[, 1, 3] s_I[, 2, 3] s_I[, 3, 3]
1.8 1.8 -1 -1 -1 1.8 2.3 -1 -1										1.8 1.8 -1 -1 -1 1.8 2.3 -1 -1										1.8 1.8 -1 -1 -1 1.8 2.3 -1 -1											1.8 1.8 -1 -1 -1 1.8 2.3 -1 -1										1.8 1.8 -1 -1 -1 1.8 2.3 -1 -1
0.6 0.6 -1 -1 -1 0.6 1.4 -1 -1										0.6 0.6 -1 -1 -1 0.6 1.4 -1 -1										0.6 0.6 -1 -1 -1 0.6 1.4 -1 -1											0.5 0.5 -1 -1 -1 0.5 0.8 -1 -1										0.5 0.5 -1 -1 -1 0.5 0.8 -1 -1
1.3 1.3 -1 -1 -1 1.8 1.9 -1 -1										1.3 1.3 -1 -1 -1 1.8 1.9 -1 -1										1.3 1.3 -1 -1 -1 1.8 1.9 -1 -1											1.5 1.5 -1 -1 -1 1.5 0.9 -1 -1										1.5 1.5 -1 -1 -1 1.5 0.9 -1 -1
END										END										END											END										END

## Sheet: S7 Site Comparison
Test statistics for δ13C and δ15N of six northern European HGF sites and YOO
δ13C	Donkalnis	Minino	Sakhtysh	Västerbjers	Zamostje 2	Zvejnieki	YOO
N	11	34	36	28	12	55	60
Min	-24.3	-24.6	-24.7	-17.2	-22.8	-25.1	-21.5
Max	-21.7	-20.2	-20.4	-14.1	-19.3	-18.8	-19
Mean	-22.6769	-23.1618	-22.4722	-15.1071	-20.775	-22.7691	-20.02
Std. error	0.197469	0.180315	0.191718	0.125981	0.295195	0.143451	0.0561289
Variance	0.506923	1.10546	1.32321	0.444391	1.04568	1.1318	0.184948
Stand. dev	0.711985	1.05141	1.15031	0.666627	1.02259	1.06386	0.430056
Median	-22.5	-23.4	-22.45	-15.15	-20.7	-22.8	-20
Coeff. var	-3.13969	-4.53942	-5.1188	-4.41266	-4.92219	-4.6724	-2.14799
δ15N	Donkalnis	Minino	Sakhtysh	Västerbjers	Zamostje 2	Zvejnieki	YOO
N	11	34	36	28	12	54	60
Min	9.6	12.1	11.1	14.6	10.4	8.9	12.5
Max	12.5	14.9	16.2	17.1	14.3	15.2	18
Mean	11.1769	13.1353	13.0444	15.7071	12.4333	12.0611	16.0991
Std. error	0.244465	0.131621	0.182811	0.116261	0.316786	0.163885	0.121659
Variance	0.776923	0.58902	1.20311	0.378466	1.20424	1.45035	0.888053
Stand. dev	0.881432	0.767476	1.09686	0.615196	1.09738	1.2043	0.943265
Median	11.5	12.95	12.9	15.7	12.45	12	16.2
Coeff. var	7.88618	5.84286	8.40867	3.91666	8.82611	9.98501	5.85353
Data from this study and:
Antanaitis-Jacobs, Indrė Rita, et al. "Diet in early Lithuanian prehistory and the new stable isotope evidence." Archaeologia Baltica 12 (2009): 12-30.
Eriksson, G. (2004). Part-time farmers or hard-core sealers? Västerbjers studied by means of stable isotope analysis. Journal of Anthropological Archaeology, 23(2), 135-162.
Eriksson, G. (2006). Stable isotope analysis of human and faunal remains from Zvejnieki.
Eriksson, G., Lõugas, L., & Zagorska, I. (2003). Stone Age hunter-fisher-gatherers at Zvejnieki, northern Latvia: radiocarbon, stable isotope and archaeozoology data. Before farming, 2003(1), 1-25.
Piezonka H, Kostyleva E, Zhilin MG, Dobrovolskaya M, Terberger T (2013) Flesh or fish? First results of archaeometric research of prehistoric burials from Sakhtysh IIa, upper Volga region, Russia. Documenta Praehistorica XL:57-73
Piličiauskas G, Kisielien? D, Piličiauskienė G (2017c) Deconstructing the concept of Subneolithic farming in the southeastern Baltic. Veg Hist Archaeobot 26(2):183-193.
Henderson, R. C., Zariņa, G., Czermak, A., Schulting, R. J., Henderson, P. A., Legzdiņa, D., ... & Lee-Thorp, J. (2022). Life histories at stone age Zvejnieki based on stable isotope profiles of tooth dentine. Journal of Archaeological Science: Reports, 44, 103496.
Meadows, J., Bērziņš, V., Legzdiņa, D., Lübke, H., Schmölcke, U., Zagorska, I., & Zariņa, G. (2018). Stone-age subsistence strategies at Lake Burtnieks, Latvia. Journal of Archaeological Science: Reports, 17, 992-1006.
Meadows, J., Khramtsova, A., Piezonka, H., Krause-Kyora, B., da Silva, N., Kostyleva, E., ... & Vasilyev, S. (2024). Dietary 14C reservoir effects and the chronology of prehistoric burials at Sakhtysh, central European Russia. Science Advances, 10(8), eadk2904.
Meadows, J., Lozovskaya, O., Bondetti, M., Drucker, D. G., & Moiseyev, V. (2020). Human palaeodiet at Zamostje 2, central Russia: Results of radiocarbon and stable isotope analyses. Quaternary International, 541, 89-103.
Robson, Harry K., Kurt J. Gron, Darren R. Gröcke, Giedrė Piličiauskienė, and Gytis Piličiauskas. "Carbon, nitrogen and sulphur isotope data of archaeological fish and mammal bone collagen from Lithuania." Data in Brief 48 (2023): 109065.
Schulting, R. J., Mannermaa, K., Tarasov, P. E., Higham, T., Ramsey, C. B., Khartanovich, V., ... & Weber, A. (2022). Radiocarbon dating from Yuzhniy Oleniy Ostrov cemetery reveals complex human responses to socio-ecological stress during the 8.2 ka cooling event. Nature Ecology & Evolution, 6(2), 155-162.
Wood, R. E., Higham, T. F., Buzilhova, A., Suvorov, A., Heinemeier, J., & Olsen, J. (2013). Freshwater radiocarbon reservoir effects at the burial ground of Minino, northwest Russia. Radiocarbon, 55(1), 163-177.
Zagorska, I., Meadows, J., & Iršėnas, M. (2018). New dates from Zvejnieki burial ground graves with anthropomorphic and zoomorphic figurines. Archaeol. Balt, 25, 100-124.
